# Supplementary material for: An integrated transcriptome and expressed variant analysis of sepsis survival and death
Source: Genome Med. 2014 Nov 26;6(11):111. doi: 10.1186/s13073-014-0111-5 (PMC4274761; doi:10.1186/s13073-014-0111-5)
Supplement: Additional file 1: — Location of VPS9D1 missense variants. Data presented in Table 2 and in the manuscript are based on the bolded transcripts. Nomenclature is based on Human Genome Variation Society guidelines. [file 13073_2014_111_MOESM1_ESM.xlsx]

## Sheet: Additional File 1
Additional File 1 - Location of VPS9D1 variants within alternative transcripts. Data presented in Table 2 and in the manuscript are based on the bolded transcripts. Nomenclature is based on Human Genome Variation Society guidelines.
Chromosome (Start:Stop)	Variant Type	Reference Allele	Variant Allele	cDNA Change	Protein Change
16 (89774899:89774899)	substitution	G	T	NM_004913.2:c.1738C>A	NP_004904.2:p.Leu580Met
				XM_005256331.1:c.1243C>A	XP_005256388.1:p.Leu415Met
				XM_005256330.1:c.1531C>A	XP_005256387.1:p.Leu511Met
				XM_005256329.1:c.1741C>A	XP_005256386.1:p.Leu581Met
16 (89775352:89775352)	substitution	C	T	NM_004913.2:c.1610G>A	NP_004904.2:p.Arg537Gln
				XM_005256331.1:c.1115G>A	XP_005256388.1:p.Arg372Gln
				XM_005256330.1:c.1403G>A	XP_005256387.1:p.Arg468Gln
				XM_005256329.1:c.1613G>A	XP_005256386.1:p.Arg538Gln
16 (89775776:89775776)	substitution	T	G	NM_004913.2:c.1456A>C	NP_004904.2:p.Thr486Pro
				XM_005256331.1:c.961A>C	XP_005256388.1:p.Thr321Pro
				XM_005256330.1:c.1249A>C	XP_005256387.1:p.Thr417Pro
				XM_005256329.1:c.1459A>C	XP_005256386.1:p.Thr487Pro
16 (89777078:89777078)	substitution	G	A	NM_004913.2:c.1174C>T	NP_004904.2:p.Arg392Trp
				XM_005256331.1:c.676C>T	XP_005256388.1:p.Arg226Trp
				XM_005256330.1:c.964C>T	XP_005256387.1:p.Arg322Trp
				XM_005256329.1:c.1174C>T	XP_005256386.1:p.Arg392Trp
16 (89777123:89777123)	substitution	C	T	NM_004913.2:c.1129G>A	NP_004904.2:p.Asp377Asn
				XM_005256331.1:c.631G>A	XP_005256388.1:p.Asp211Asn
				XM_005256330.1:c.919G>A	XP_005256387.1:p.Asp307Asn
				XM_005256329.1:c.1129G>A	XP_005256386.1:p.Asp377Asn
16 (89777306:89777306)	substitution	G	T	NM_004913.2:c.946C>A	NP_004904.2:p.Pro316Thr
				XM_005256331.1:c.448C>A	XP_005256388.1:p.Pro150Thr
				XM_005256330.1:c.736C>A	XP_005256387.1:p.Pro246Thr
				XM_005256329.1:c.946C>A	XP_005256386.1:p.Pro316Thr
16 (89777337:89777337)	substitution	T	A	NM_004913.2:c.915A>T	NP_004904.2:p.Arg305Ser
				XM_005256331.1:c.417A>T	XP_005256388.1:p.Arg139Ser
				XM_005256330.1:c.705A>T	XP_005256387.1:p.Arg235Ser
				XM_005256329.1:c.915A>T	XP_005256386.1:p.Arg305Ser
16 (89777338:89777338)	substitution	C	G	NM_004913.2:c.914G>C	NP_004904.2:p.Arg305Thr
				XM_005256331.1:c.416G>C	XP_005256388.1:p.Arg139Thr
				XM_005256330.1:c.704G>C	XP_005256387.1:p.Arg235Thr
				XM_005256329.1:c.914G>C	XP_005256386.1:p.Arg305Thr
16 (89777386:89777386)	substitution	C	G	NM_004913.2:c.866G>C	NP_004904.2:p.Arg289Thr
				XM_005256331.1:c.368G>C	XP_005256388.1:p.Arg123Thr
				XM_005256330.1:c.656G>C	XP_005256387.1:p.Arg219Thr
				XM_005256329.1:c.866G>C	XP_005256386.1:p.Arg289Thr
16 (89777387:89777387)	substitution	T	C	NM_004913.2:c.865A>G	NP_004904.2:p.Arg289Gly
				XM_005256331.1:c.367A>G	XP_005256388.1:p.Arg123Gly
				XM_005256330.1:c.655A>G	XP_005256387.1:p.Arg219Gly
				XM_005256329.1:c.865A>G	XP_005256386.1:p.Arg289Gly
