# Supplementary material for: An integrated transcriptome and expressed variant analysis of sepsis survival and death
Source: Genome Med. 2014 Nov 26;6(11):111. doi: 10.1186/s13073-014-0111-5 (PMC4274761; doi:10.1186/s13073-014-0111-5)
Supplement: Additional file 2: — List of all statistically significant differentially expressed genes between SIRS, Sepsis Survivor, and Sepsis Non-survivor. Values presented are counts log2 (x + 1). * denotes significantly different from SIRS. # denotes significantly different from Sepsis Survivor. Yellow-highlighted cells indicate unannotated genes. [file 13073_2014_111_MOESM2_ESM.xlsx]

## Sheet: Additional File 2
Additional File 2 - Differentially expressed genes among subjects with SIRS, Sepsis Survivors, and Sepsis Nonsurvivors. Reference Annotation ID values were based on Illumina iGenomces UCSC hg19 build reference GTF file. Potnetially novel transcripts are denoted by CUFF.x.y. Expression values are counts log2 (x+1). * denotes significantly different from SIRS. # denotes significantly different from…
Gene ID	Cufflinks Transcript ID	Reference Annotation ID	Nearest RefSeq ID	Gene Symbol	Gene Name	SIRS	Sepsis Survivor	Sepsis Nonsurvivor
XLOC_012275	TCONS_00034522	NM_001166579	NM_001166579	AANAT	arylalkylamine N-acetyltransferase	0.59 ± 0.12	1.38 ± 0.12*	0.68 ± 0.11#
XLOC_011985	TCONS_00033457	NM_012138	NM_012138	AATF	apoptosis antagonizing transcription factor	4.42 ± 0.19	5.03 ± 0.10*	4.82 ± 0.17
XLOC_029206	TCONS_00081075	CUFF.58077.4	NM_001606	ABCA2	ATP-binding cassette, sub-family A (ABC1), member 2	6.06 ± 0.33	7.08 ± 0.14*	6.29 ± 0.22#
XLOC_010541	TCONS_00029036	CUFF.20233.1	NM_001171	ABCC6	ATP-binding cassette, sub-family C, member 6 pseudogene 2; ATP-binding cassette, sub-family C (CFTR/MRP), member 6	0.74 ± 0.13	0.39 ± 0.05*	0.39 ± 0.07
XLOC_029991	TCONS_00082838	CUFF.59380.1	NM_000033	ABCD1	ATP-binding cassette, sub-family D (ALD), member 1	4.93 ± 0.24	5.78 ± 0.12*	5.19 ± 0.22
XLOC_008783	TCONS_00024964	CUFF.16719.1	NM_005050	ABCD4	ATP-binding cassette, sub-family D (ALD), member 4	2.62 ± 0.22	3.01 ± 0.09	2.47 ± 0.14#
XLOC_012579	TCONS_00035681	NM_198147	NM_198147	ABHD15	abhydrolase domain containing 15	3.04 ± 0.25	3.26 ± 0.11	2.65 ± 0.13#
XLOC_024815	TCONS_00069691	CUFF.48359.6	NM_021160_4	ABHD16A		5.24 ± 0.25	5.98 ± 0.08*	5.37 ± 0.16#
XLOC_018277	TCONS_00051928	CUFF.36444.1	NM_080622	ABHD16B		3.44 ± 0.25	4.03 ± 0.11	3.40 ± 0.16#
XLOC_024149	TCONS_00067629	NM_013375	NM_013375	ABT1	activator of basal transcription 1	3.61 ± 0.27	3.95 ± 0.11	3.33 ± 0.13#
XLOC_005182	TCONS_00015219	NM_145804	NM_145804	ABTB2	ankyrin repeat and BTB (POZ) domain containing 2	1.57 ± 0.21	2.09 ± 0.09	1.40 ± 0.15#
XLOC_020667	TCONS_00058978	CUFF.39461.2	NM_001607	ACAA1	acetyl-Coenzyme A acyltransferase 1	6.18 ± 0.24	6.92 ± 0.09*	6.58 ± 0.20
XLOC_006462	TCONS_00018771	NM_001136538	NM_001136538	ACAD10	acyl-Coenzyme A dehydrogenase family, member 10	2.74 ± 0.22	3.34 ± 0.09*	2.97 ± 0.15
XLOC_001235	TCONS_00004136	CUFF.38.1	NM_030649	ACAP3	ArfGAP with coiled-coil, ankyrin repeat and PH domains 3	4.95 ± 0.27	5.30 ± 0.13	4.53 ± 0.22#
XLOC_004756	TCONS_00013945	CUFF.10224.1	NM_018367	ACER3	alkaline ceramidase 3	3.40 ± 0.30	4.41 ± 0.14*	3.98 ± 0.29
XLOC_012726	TCONS_00036047	CUFF.23742.1	NM_001096	ACLY	ATP citrate lyase	4.42 ± 0.26	5.11 ± 0.11*	4.69 ± 0.17
XLOC_025907	TCONS_00072474	NM_020186	NM_020186	ACN9	ACN9 homolog (S. cerevisiae)	1.44 ± 0.24	2.14 ± 0.11*	1.70 ± 0.18
XLOC_018498	TCONS_00052640	NM_005469	NM_005469	ACOT8	acyl-CoA thioesterase 8	3.37 ± 0.18	4.05 ± 0.10*	3.53 ± 0.19
XLOC_022101	TCONS_00062604	CUFF.42561.3	NM_003501	ACOX3	acyl-Coenzyme A oxidase 3, pristanoyl	1.52 ± 0.18	2.28 ± 0.09*	2.06 ± 0.11
XLOC_030314	TCONS_00083806	CUFF.59098.4	NM_022977	ACSL4	acyl-CoA synthetase long-chain family member 4	3.67 ± 0.32	4.54 ± 0.13*	4.17 ± 0.23
XLOC_003429	TCONS_00009837	NM_203379	NM_203379	ACSL5	acyl-CoA synthetase long-chain family member 5	3.17 ± 0.21	3.92 ± 0.12*	3.51 ± 0.19
XLOC_003784	TCONS_00010968	NM_001613	NM_001613	ACTA2	actin, alpha 2, smooth muscle, aorta	2.25 ± 0.21	3.05 ± 0.11*	2.68 ± 0.18
XLOC_026228	TCONS_00073573	CUFF.50738.2	NM_001101	ACTB	actin, beta	11.63 ± 0.27	12.50 ± 0.10*	12.10 ± 0.23
XLOC_013037	TCONS_00037222	NM_001614	NM_001614	ACTG1	actin, gamma 1	8.98 ± 0.30	9.81 ± 0.12*	9.14 ± 0.20
XLOC_018091	TCONS_00051213	NM_001024675	NM_001024675	ACTL10		1.07 ± 0.15	1.20 ± 0.09	0.68 ± 0.12#
XLOC_003867	TCONS_00011266	CUFF.7301.2	NM_005736	ACTR1A	ARP1 actin-related protein 1 homolog A, centractin alpha (yeast)	5.79 ± 0.23	6.44 ± 0.08*	6.04 ± 0.17
XLOC_016172	TCONS_00046597	CUFF.32825.3	NM_005721	ACTR3	ARP3 actin-related protein 3 homolog (yeast)	5.63 ± 0.30	6.47 ± 0.13*	6.02 ± 0.21
XLOC_006209	TCONS_00018002	CUFF.12272.1	NM_020328	ACVR1B	activin A receptor, type IB	3.66 ± 0.31	4.69 ± 0.12*	4.43 ± 0.26
XLOC_006208	TCONS_00018000	NM_000020	NM_000020	ACVRL1	activin A receptor type II-like 1	1.11 ± 0.16	1.82 ± 0.08*	1.43 ± 0.13
XLOC_003962	TCONS_00011581	CUFF.7883.3	NM_001109	ADAM8	ADAM metallopeptidase domain 8	8.18 ± 0.33	8.98 ± 0.13	8.22 ± 0.20#
XLOC_026204	TCONS_00073481	CUFF.50574.1	NM_006869	ADAP1	ArfGAP with dual PH domains 1	6.33 ± 0.26	6.94 ± 0.12	6.25 ± 0.20#
XLOC_026081	TCONS_00073091	NM_052853	NM_052853	ADCK2	aarF domain containing kinase 2	2.78 ± 0.22	3.01 ± 0.11	2.28 ± 0.14#
XLOC_015157	TCONS_00043784	CUFF.29072.10	NM_004756	ADCK4	aarF domain containing kinase 4	4.62 ± 0.23	5.29 ± 0.10*	4.64 ± 0.18#
XLOC_027512	TCONS_00076564	NM_174922	NM_174922	ADCK5	aarF domain containing kinase 5	2.79 ± 0.22	2.98 ± 0.12	2.31 ± 0.17#
XLOC_016609	TCONS_00048058	CUFF.30715.2	NM_004036	ADCY3	adenylate cyclase 3	2.63 ± 0.31	4.10 ± 0.16*	3.39 ± 0.25
XLOC_010678	TCONS_00029618	CUFF.21117.2	NM_001114	ADCY7	adenylate cyclase 7	5.05 ± 0.28	5.68 ± 0.13	4.92 ± 0.17#
XLOC_025175	TCONS_00070950	CUFF.50009.1	NM_024694	ADGB		0.21 ± 0.07	0.60 ± 0.07*	0.75 ± 0.11*
XLOC_004361	TCONS_00012325	CUFF.8468.1	NM_001124	ADM	adrenomedullin	4.81 ± 0.31	5.98 ± 0.13*	5.26 ± 0.23
XLOC_019471	TCONS_00055383	NM_024866	NM_024866	ADM2	adrenomedullin 2	1.91 ± 0.16	2.51 ± 0.09*	2.35 ± 0.18
XLOC_003202	TCONS_00009145	NM_032804	NM_032804	ADO	2-aminoethanethiol (cysteamine) dioxygenase	1.86 ± 0.22	2.04 ± 0.12	1.26 ± 0.11#
XLOC_019290	TCONS_00054620	CUFF.37613.1	NM_000675	ADORA2A	adenosine A2a receptor	4.25 ± 0.30	5.42 ± 0.12*	4.73 ± 0.23
XLOC_000287	TCONS_00001105	NM_017825	NM_017825	ADPRHL2	ADP-ribosylhydrolase like 2	3.85 ± 0.21	4.12 ± 0.08	3.60 ± 0.14#
XLOC_018248	TCONS_00051823	CUFF.36327.1	NM_007002	ADRM1	adhesion regulating molecule 1	5.76 ± 0.25	6.31 ± 0.11	5.67 ± 0.17#
XLOC_012293	TCONS_00034606	CUFF.25391.1	NM_001145526	AFMID	arylformamidase	2.18 ± 0.18	2.69 ± 0.07*	2.46 ± 0.17
XLOC_003678	TCONS_00010602	NM_001077685	NM_001077685	AGAP7	ArfGAP with GTPase domain, ankyrin repeat and PH domain 7	0.86 ± 0.18	0.39 ± 0.06*	0.32 ± 0.08*
XLOC_016464	TCONS_00047527	CUFF.34394.1	NM_001135187	AGFG1	ArfGAP with FG repeats 1	3.87 ± 0.32	5.06 ± 0.14*	4.69 ± 0.24
XLOC_029196	TCONS_00081036	NM_001012727	NM_001012727	AGPAT2	1-acylglycerol-3-phosphate O-acyltransferase 2 (lysophosphatidic acid acyltransferase, beta)	5.58 ± 0.22	6.38 ± 0.11*	5.73 ± 0.20#
XLOC_018862	TCONS_00053514	CUFF.36992.1	NM_020132	AGPAT3	1-acylglycerol-3-phosphate O-acyltransferase 3	4.78 ± 0.19	5.21 ± 0.10	4.69 ± 0.11#
XLOC_027271	TCONS_00075925	CUFF.54337.1	NM_178819	AGPAT6	1-acylglycerol-3-phosphate O-acyltransferase 6 (lysophosphatidic acid acyltransferase, zeta)	4.78 ± 0.27	5.45 ± 0.10*	5.35 ± 0.19
XLOC_000085	TCONS_00000369	CUFF.410.8	NM_001040197	AGTRAP	angiotensin II receptor-associated protein	7.56 ± 0.23	8.44 ± 0.12*	7.80 ± 0.21
XLOC_023683	TCONS_00066862	CUFF.47331.1	NM_153373	AGXT2L2	alanine-glyoxylate aminotransferase 2-like 2	6.15 ± 0.25	6.82 ± 0.08*	6.56 ± 0.20
XLOC_008346	TCONS_00023722	CUFF.16893.1	NM_012111	AHSA1	AHA1, activator of heat shock 90kDa protein ATPase homolog 1 (yeast)	3.90 ± 0.17	4.47 ± 0.09*	4.06 ± 0.13
XLOC_003714	TCONS_00010709	NM_032797	NM_032797	AIFM2	apoptosis-inducing factor, mitochondrion-associated, 2	1.41 ± 0.16	2.02 ± 0.08*	1.75 ± 0.15
XLOC_024571	TCONS_00068825	CUFF.49946.1	NM_016108	AIG1	androgen-induced 1	1.41 ± 0.21	2.07 ± 0.08*	1.76 ± 0.16
XLOC_024466	TCONS_00068595	NM_001624	NM_001624	AIM1	absent in melanoma 1	4.02 ± 0.27	4.70 ± 0.11*	4.43 ± 0.18
XLOC_001423	TCONS_00004813	NM_001039775	NM_001039775	AIM1L	absent in melanoma 1-like	1.14 ± 0.11	1.43 ± 0.08	1.05 ± 0.09#
XLOC_002003	TCONS_00006859	CUFF.3599.3	NM_004833	AIM2	absent in melanoma 2	2.40 ± 0.29	3.29 ± 0.13*	2.62 ± 0.24
XLOC_018867	TCONS_00053534	NM_000383	NM_000383	AIRE	autoimmune regulator	0.60 ± 0.15	0.71 ± 0.08	0.27 ± 0.06#
XLOC_000445	TCONS_00001616	NM_203464	NM_203464	AK4		0.37 ± 0.08	0.71 ± 0.06*	0.52 ± 0.07
XLOC_009674	TCONS_00026806	CUFF.19149.3	NM_006738	AKAP13	A kinase (PRKA) anchor protein 13	6.59 ± 0.25	7.20 ± 0.09*	6.77 ± 0.18
XLOC_025030	TCONS_00070470	NM_018064	NM_018064	AKIRIN2	akirin 2	4.84 ± 0.26	5.68 ± 0.13*	4.87 ± 0.17#
XLOC_015327	TCONS_00044427	NM_032375	NM_032375	AKT1S1	AKT1 substrate 1 (proline-rich)	5.11 ± 0.19	5.16 ± 0.09	4.63 ± 0.11#
XLOC_020156	TCONS_00057462	NM_199166	NM_199166	ALAS1	aminolevulinate, delta-, synthase 1	3.90 ± 0.27	4.78 ± 0.10*	4.39 ± 0.18
XLOC_014479	TCONS_00041333	CUFF.29775.1	NM_153329	ALDH16A1	aldehyde dehydrogenase 16 family, member A1	4.91 ± 0.25	5.24 ± 0.15	4.45 ± 0.20#
XLOC_010625	TCONS_00029388	NM_000034	NM_000034	ALDOA	aldolase A, fructose-bisphosphate	9.13 ± 0.26	9.88 ± 0.10*	9.53 ± 0.22
XLOC_029861	TCONS_00082481	NM_018466	NM_018466	ALG13	asparagine-linked glycosylation 13 homolog (S. cerevisiae)	1.59 ± 0.19	1.88 ± 0.08	1.41 ± 0.13#
XLOC_011865	TCONS_00033115	NM_017758	NM_017758	ALKBH5	alkB, alkylation repair homolog 5 (E. coli)	4.58 ± 0.23	4.95 ± 0.10	4.25 ± 0.12#
XLOC_013966	TCONS_00039409	CUFF.27311.1	NM_032306	ALKBH7	alkB, alkylation repair homolog 7 (E. coli)	4.14 ± 0.25	4.37 ± 0.12	3.61 ± 0.18#
XLOC_003158	TCONS_00009044	CUFF.6303.1	NM_000698	ALOX5	arachidonate 5-lipoxygenase	8.12 ± 0.33	9.23 ± 0.12*	8.66 ± 0.23
XLOC_007535	TCONS_00021633	NM_001204406	NM_001204406	ALOX5AP	arachidonate 5-lipoxygenase-activating protein	7.77 ± 0.31	8.86 ± 0.12*	8.64 ± 0.27
XLOC_021898	TCONS_00062058	CUFF.43797.10	NM_025144	ALPK1	alpha-kinase 1	5.40 ± 0.24	6.09 ± 0.09*	5.94 ± 0.20
XLOC_000160	TCONS_00000618	CUFF.782.1	NM_000478	ALPL	alkaline phosphatase, liver/bone/kidney	9.30 ± 0.38	10.94 ± 0.18*	10.40 ± 0.32
XLOC_000161	TCONS_00000642	CUFF.784.1	NM_000478	ALPL	alkaline phosphatase, liver/bone/kidney	1.87 ± 0.26	3.04 ± 0.13*	3.19 ± 0.26*
XLOC_001383	TCONS_00004649	CUFF.788.1	NM_000478	ALPL	alkaline phosphatase, liver/bone/kidney	1.70 ± 0.23	2.58 ± 0.12*	2.68 ± 0.25*
XLOC_001755	TCONS_00005950	NM_006492	NM_006492	ALX3	ALX homeobox 3	0.49 ± 0.10	0.68 ± 0.06	0.37 ± 0.06#
XLOC_005608	TCONS_00016666	CUFF.10650.9	NM_001098526	AMICA1	adhesion molecule, interacts with CXADR antigen 1	7.86 ± 0.30	8.71 ± 0.09*	8.08 ± 0.21#
XLOC_004362	TCONS_00012327	CUFF.8471.1	NM_001025390	AMPD3	adenosine monophosphate deaminase (isoform E)	3.86 ± 0.26	4.67 ± 0.12*	4.46 ± 0.21
XLOC_012325	TCONS_00034730	CUFF.25649.9	NM_001002244	ANAPC11	anaphase promoting complex subunit 11	4.54 ± 0.20	5.15 ± 0.10*	4.68 ± 0.17
XLOC_007068	TCONS_00020772	NM_016238	NM_016238	ANAPC7	anaphase promoting complex subunit 7	2.96 ± 0.20	3.50 ± 0.09*	3.06 ± 0.14
XLOC_003783	TCONS_00010965	CUFF.6942.1	NM_144590	ANKRD22	ankyrin repeat domain 22	2.77 ± 0.34	4.44 ± 0.19*	3.79 ± 0.35
XLOC_023349	TCONS_00065750	CUFF.45288.3	NM_024669	ANKRD55	ankyrin repeat domain 55	2.00 ± 0.20	2.89 ± 0.12*	2.47 ± 0.20
XLOC_024285	TCONS_00068064	NM_015245	NM_015245	ANKS1A	ankyrin repeat and sterile alpha motif domain containing 1A	3.23 ± 0.24	4.07 ± 0.12*	3.69 ± 0.23
XLOC_003764	TCONS_00010915	CUFF.6816.3	NM_145869	ANXA11	annexin A11	8.23 ± 0.22	8.97 ± 0.10*	8.63 ± 0.18
XLOC_023321	TCONS_00065693	NM_001014279	NM_001014279	ANXA2R		2.36 ± 0.24	2.64 ± 0.11	1.94 ± 0.14#
XLOC_021822	TCONS_00061829	CUFF.43302.1	NM_005139	ANXA3	annexin A3	4.80 ± 0.41	6.45 ± 0.17*	6.03 ± 0.28
XLOC_015983	TCONS_00045927	NM_001153	NM_001153	ANXA4	annexin A4	3.02 ± 0.24	3.72 ± 0.11*	3.27 ± 0.17
XLOC_022363	TCONS_00063335	NM_001154	NM_001154	ANXA5	annexin A5	5.24 ± 0.28	6.13 ± 0.12*	5.78 ± 0.22
XLOC_014113	TCONS_00040047	NM_032493	NM_032493	AP1M1	adaptor-related protein complex 1, mu 1 subunit	5.20 ± 0.25	5.89 ± 0.10*	5.53 ± 0.21
XLOC_014498	TCONS_00041401	NM_130787	NM_130787	AP2A1	adaptor-related protein complex 2, alpha 1 subunit	7.06 ± 0.19	7.37 ± 0.09	6.90 ± 0.10#
XLOC_011971	TCONS_00033426	NM_001030006	NM_001030006	AP2B1	adaptor-related protein complex 2, beta 1 subunit	5.72 ± 0.15	6.15 ± 0.06*	6.18 ± 0.10*
XLOC_010054	TCONS_00028017	CUFF.19085.7	NM_004644	AP3B2	adaptor-related protein complex 3, beta 2 subunit	1.24 ± 0.42	3.18 ± 0.21*	3.07 ± 0.42*
XLOC_005381	TCONS_00015873	CUFF.9546.2	NM_138368	AP5B1		8.31 ± 0.27	9.13 ± 0.11*	8.48 ± 0.19#
XLOC_025626	TCONS_00071626	CUFF.50703.2	NM_014855	AP5Z1		5.79 ± 0.24	6.35 ± 0.11	5.62 ± 0.17#
XLOC_014772	TCONS_00042321	NM_004886	NM_004886	APBA3	amyloid beta (A4) precursor protein-binding, family A, member 3	4.36 ± 0.24	4.86 ± 0.13	3.96 ± 0.19#
XLOC_022164	TCONS_00062778	CUFF.43101.1	NM_004307	APBB2	amyloid beta (A4) precursor protein-binding, family B, member 2	1.11 ± 0.18	1.60 ± 0.10	1.86 ± 0.20*
XLOC_029722	TCONS_00082123	NM_014481	NM_014481	APEX2	APEX nuclease (apurinic/apyrimidinic endonuclease) 2	3.06 ± 0.21	3.64 ± 0.09*	3.06 ± 0.13#
XLOC_001858	TCONS_00006242	CUFF.3052.6	NM_001077628	APH1A	anterior pharynx defective 1 homolog A (C. elegans)	5.51 ± 0.26	6.08 ± 0.10	5.49 ± 0.16#
XLOC_018050	TCONS_00051088	CUFF.35327.1	NM_003650	APMAP		7.50 ± 0.38	8.81 ± 0.13*	8.69 ± 0.30*
XLOC_018389	TCONS_00052290	CUFF.35328.1	NM_020531	APMAP		7.14 ± 0.32	8.09 ± 0.12*	7.91 ± 0.21
XLOC_019359	TCONS_00054912	CUFF.38000.1	NM_145343	APOL1	apolipoprotein L, 1	5.17 ± 0.29	5.87 ± 0.15	4.94 ± 0.20#
XLOC_019639	TCONS_00055929	CUFF.37999.4	NM_145637	APOL2	apolipoprotein L, 2	6.46 ± 0.25	6.98 ± 0.12	6.22 ± 0.17#
XLOC_019357	TCONS_00054909	NM_030641	NM_030641	APOL6	apolipoprotein L, 6	5.55 ± 0.30	6.22 ± 0.15	5.34 ± 0.22#
XLOC_028867	TCONS_00079968	NR_002817	NR_002817	AQP7P1	aquaporin 7 pseudogene 1	0.23 ± 0.08	0.34 ± 0.06	0.77 ± 0.16*#
XLOC_009514	TCONS_00026337	CUFF.18233.1	NM_020980	AQP9	aquaporin 9	7.77 ± 0.34	8.68 ± 0.14*	8.21 ± 0.24
XLOC_004884	TCONS_00014255	NM_001655	NM_001655	ARCN1	archain 1	3.84 ± 0.25	4.46 ± 0.10*	4.04 ± 0.18
XLOC_001124	TCONS_00003731	CUFF.4923.1	NM_001024227	ARF1	ADP-ribosylation factor 1	7.46 ± 0.24	7.92 ± 0.09	7.37 ± 0.15#
XLOC_006794	TCONS_00019835	NM_001143781	NM_001143781	ARF3	ADP-ribosylation factor 3	6.89 ± 0.25	7.66 ± 0.09*	7.12 ± 0.18
XLOC_026017	TCONS_00072915	NM_001662	NM_001662	ARF5	ADP-ribosylation factor 5	6.51 ± 0.27	6.98 ± 0.10	6.22 ± 0.18#
XLOC_008220	TCONS_00023242	NM_001663	NM_001663	ARF6	ADP-ribosylation factor 6	4.89 ± 0.26	5.42 ± 0.10	4.65 ± 0.15#
XLOC_018587	TCONS_00052977	NM_001267548	NM_001267548	ARFRP1	ADP-ribosylation factor related protein 1	4.52 ± 0.23	5.10 ± 0.10	4.35 ± 0.17#
XLOC_005206	TCONS_00015306	NM_004308	NM_004308	ARHGAP1	Rho GTPase activating protein 1	5.71 ± 0.27	6.37 ± 0.10*	5.93 ± 0.18
XLOC_003667	TCONS_00010573	NM_001256026	NM_001256026	ARHGAP22	Rho GTPase activating protein 22	1.08 ± 0.18	1.05 ± 0.10	0.48 ± 0.08#
XLOC_012786	TCONS_00036305	CUFF.24089.5	NM_199282	ARHGAP27	Rho GTPase activating protein 27	7.54 ± 0.29	8.20 ± 0.11	7.37 ± 0.18#
XLOC_002027	TCONS_00006960	CUFF.3725.5	NM_181720	ARHGAP30	Rho GTPase activating protein 30	8.49 ± 0.25	9.17 ± 0.09*	8.78 ± 0.16
XLOC_027975	TCONS_00077879	NM_001024678	NM_001024678	ARHGAP39		3.32 ± 0.24	3.78 ± 0.14	2.80 ± 0.19#
XLOC_000140	TCONS_00000556	NM_018125	NM_018125	ARHGEF10L	Rho guanine nucleotide exchange factor (GEF) 10-like	3.08 ± 0.27	3.16 ± 0.15	2.13 ± 0.20#
XLOC_001981	TCONS_00006818	CUFF.3568.4	NM_198236	ARHGEF11	Rho guanine nucleotide exchange factor (GEF) 11	4.98 ± 0.30	5.81 ± 0.11*	5.12 ± 0.23
XLOC_004905	TCONS_00014325	CUFF.10764.1	NM_015313	ARHGEF12	Rho guanine nucleotide exchange factor (GEF) 12	3.25 ± 0.16	2.93 ± 0.10	3.57 ± 0.17#
XLOC_001337	TCONS_00004489	NM_153213	NM_153213	ARHGEF19	Rho guanine nucleotide exchange factor (GEF) 19	1.71 ± 0.17	1.72 ± 0.09	1.16 ± 0.12#
XLOC_013880	TCONS_00039013	CUFF.26660.1	NM_005224	ARID3A	AT rich interactive domain 3A (BRIGHT-like)	5.07 ± 0.23	5.73 ± 0.10*	5.46 ± 0.22
XLOC_016083	TCONS_00046278	CUFF.32403.1	NM_212481	ARID5A	AT rich interactive domain 5A (MRF1-like)	6.76 ± 0.31	7.61 ± 0.12*	6.99 ± 0.22
XLOC_010719	TCONS_00029762	NM_012106	NM_012106	ARL2BP	ADP-ribosylation factor-like 2 binding protein	2.41 ± 0.23	2.64 ± 0.11	2.00 ± 0.15#
XLOC_025656	TCONS_00071719	NM_212460	NM_212460	ARL4A	ADP-ribosylation factor-like 4A	2.08 ± 0.17	2.36 ± 0.11	2.88 ± 0.18*
XLOC_002175	TCONS_00007360	NM_138795	NM_138795	ARL8A	ADP-ribosylation factor-like 8A	5.45 ± 0.26	6.49 ± 0.10*	5.98 ± 0.21
XLOC_010654	TCONS_00029555	CUFF.20985.1	NM_001105247	ARMC5	armadillo repeat containing 5	3.11 ± 0.23	3.42 ± 0.12	2.60 ± 0.18#
XLOC_020394	TCONS_00058098	NM_213654	NM_213654	ARMC8	armadillo repeat containing 8	2.46 ± 0.23	3.10 ± 0.10*	2.91 ± 0.14
XLOC_029817	TCONS_00082359	NM_177947	NM_177947	ARMCX3	armadillo repeat containing, X-linked 3	2.23 ± 0.22	2.82 ± 0.09*	2.56 ± 0.15
XLOC_025918	TCONS_00072501	CUFF.52351.6	NM_006409	ARPC1A	actin related protein 2/3 complex, subunit 1A, 41kDa	4.27 ± 0.23	5.06 ± 0.08*	4.64 ± 0.17
XLOC_025919	TCONS_00072506	CUFF.52368.2	NM_005720	ARPC1B	actin related protein 2/3 complex, subunit 1B, 41kDa; similar to Actin-related protein 2/3 complex subunit 1B (ARP2/3 complex 41 kDa subunit) (p41-ARC)	7.86 ± 0.23	8.92 ± 0.11*	8.31 ± 0.21
XLOC_007069	TCONS_00020775	CUFF.13460.1	NM_005719	ARPC3	similar to actin related protein 2/3 complex subunit 3; hypothetical LOC729841; actin related protein 2/3 complex, subunit 3, 21kDa	5.59 ± 0.29	6.32 ± 0.12*	5.92 ± 0.18
XLOC_002133	TCONS_00007262	CUFF.4210.1	NM_001270439	ARPC5	actin related protein 2/3 complex, subunit 5, 16kDa	6.45 ± 0.30	7.26 ± 0.12*	6.61 ± 0.20
XLOC_011745	TCONS_00032618	CUFF.22675.7	NM_001257328	ARRB2	arrestin, beta 2	8.27 ± 0.23	9.03 ± 0.08*	8.62 ± 0.17
XLOC_012404	TCONS_00035060	CUFF.22677.1	NM_001257328	ARRB2	arrestin, beta 2	7.29 ± 0.25	8.01 ± 0.08*	7.67 ± 0.20
XLOC_028698	TCONS_00079533	CUFF.58135.4	NM_152285	ARRDC1	arrestin domain containing 1	5.96 ± 0.27	6.55 ± 0.12	5.79 ± 0.18#
XLOC_023399	TCONS_00065872	CUFF.45661.1	NM_000046	ARSB	arylsulfatase B	2.66 ± 0.21	3.26 ± 0.09*	2.80 ± 0.14
XLOC_016519	TCONS_00047790	CUFF.34682.1	NM_001040445	ASB1	ankyrin repeat and SOCS box-containing 1	3.09 ± 0.21	3.68 ± 0.09*	3.39 ± 0.16
XLOC_005015	TCONS_00014703	NM_005170	NM_005170	ASCL2	achaete-scute complex homolog 2 (Drosophila)	2.83 ± 0.26	3.02 ± 0.13	2.06 ± 0.14#
XLOC_027254	TCONS_00075873	CUFF.54298.1	NM_001105214	ASH2L	ash2 (absent, small, or homeotic)-like (Drosophila)	4.00 ± 0.19	4.51 ± 0.08*	4.30 ± 0.14
XLOC_026172	TCONS_00073366	CUFF.53709.3	NM_007188	ASIC3		3.28 ± 0.21	3.78 ± 0.10	3.21 ± 0.17#
XLOC_019305	TCONS_00054676	NM_020437	NM_020437	ASPHD2	aspartate beta-hydroxylase domain containing 2	2.17 ± 0.23	3.03 ± 0.12*	2.07 ± 0.14#
XLOC_012328	TCONS_00034742	NR_045351	NR_045351	ASPSCR1	alveolar soft part sarcoma chromosome region, candidate 1	3.39 ± 0.21	3.76 ± 0.12	2.97 ± 0.17#
XLOC_001075	TCONS_00003611	NM_001030287	NM_001030287	ATF3	activating transcription factor 3	0.74 ± 0.17	1.13 ± 0.12	0.45 ± 0.12#
XLOC_006859	TCONS_00020051	CUFF.12320.6	NR_073163	ATF7	activating transcription factor 7	4.53 ± 0.22	5.22 ± 0.09*	4.88 ± 0.19
XLOC_020917	TCONS_00059819	NM_022488	NM_022488	ATG3	ATG3 autophagy related 3 homolog (S. cerevisiae)	4.33 ± 0.29	5.28 ± 0.11*	4.50 ± 0.18#
XLOC_019969	TCONS_00056780	CUFF.38938.9	NM_006395	ATG7	ATG7 autophagy related 7 homolog (S. cerevisiae)	4.07 ± 0.19	4.70 ± 0.10*	4.52 ± 0.18
XLOC_023601	TCONS_00066535	CUFF.46816.1	NM_004045	ATOX1	ATX1 antioxidant protein 1 homolog (yeast)	2.51 ± 0.22	3.33 ± 0.10*	3.14 ± 0.16
XLOC_007697	TCONS_00022002	CUFF.15228.3	NM_015205	ATP11A	ATPase, class VI, type 11A	4.73 ± 0.32	5.54 ± 0.13*	4.96 ± 0.22
XLOC_000617	TCONS_00002142	NM_000701	NM_000701	ATP1A1	ATPase, Na+/K+ transporting, alpha 1 polypeptide	5.66 ± 0.26	6.38 ± 0.11*	6.16 ± 0.18
XLOC_001020	TCONS_00003419	NM_001684	NM_001684	ATP2B4	ATPase, Ca++ transporting, plasma membrane 4	4.77 ± 0.29	5.66 ± 0.11*	5.32 ± 0.21
XLOC_006898	TCONS_00020246	CUFF.12502.4	NM_001686	ATP5B	ATP synthase, H+ transporting, mitochondrial F1 complex, beta polypeptide	6.59 ± 0.18	7.12 ± 0.08*	6.83 ± 0.12
XLOC_012962	TCONS_00036896	CUFF.25072.1	NM_006356	ATP5H	ATP synthase, H+ transporting, mitochondrial F0 complex, subunit d	4.37 ± 0.21	5.01 ± 0.11*	4.99 ± 0.18
XLOC_000347	TCONS_00001334	NM_004047	NM_004047	ATP6V0B	ATPase, H+ transporting, lysosomal 21kDa, V0 subunit b	6.98 ± 0.22	7.43 ± 0.09	6.91 ± 0.14#
XLOC_010461	TCONS_00028717	CUFF.19678.2	NM_001198569	ATP6V0C	ATPase, H+ transporting, lysosomal 16kDa, V0 subunit c	8.56 ± 0.17	9.02 ± 0.09	8.53 ± 0.13#
XLOC_011237	TCONS_00031649	CUFF.21448.1	NM_004691	ATP6V0D1	ATPase, H+ transporting, lysosomal 38kDa, V0 subunit d1	7.30 ± 0.26	8.22 ± 0.10*	7.84 ± 0.22
XLOC_027408	TCONS_00076257	NM_001695	NM_001695	ATP6V1C1	ATPase, H+ transporting, lysosomal 42kDa, V1 subunit C1	3.52 ± 0.32	4.51 ± 0.13*	4.17 ± 0.22
XLOC_019497	TCONS_00055429	CUFF.37250.1	NM_001696	ATP6V1E1	ATPase, H+ transporting, lysosomal 31kDa, V1 subunit E1	4.86 ± 0.23	5.42 ± 0.09*	5.28 ± 0.15
XLOC_024808	TCONS_00069583	CUFF.48318.21	NR_037853_7	ATP6V1G2	ATPase, H+ transporting, lysosomal 13kDa, V1 subunit G2	6.58 ± 0.27	7.23 ± 0.10*	6.86 ± 0.18
XLOC_027713	TCONS_00077043	NM_213620	NM_213620	ATP6V1H	ATPase, H+ transporting, lysosomal 50/57kDa, V1 subunit H	2.05 ± 0.19	2.67 ± 0.09*	2.45 ± 0.14
XLOC_018533	TCONS_00052809	NM_006045	NM_006045	ATP9A	ATPase, class II, type 9A	1.73 ± 0.34	3.35 ± 0.18*	2.89 ± 0.33
XLOC_024699	TCONS_00069254	CUFF.47782.1	NM_000332	ATXN1	ataxin 1	4.41 ± 0.22	5.17 ± 0.09*	4.72 ± 0.18
XLOC_016789	TCONS_00048614	CUFF.32157.3	NM_181575	AUP1	ancient ubiquitous protein 1	5.58 ± 0.26	6.14 ± 0.09	5.43 ± 0.16#
XLOC_001240	TCONS_00004157	NM_001127229	NM_001127229	AURKAIP1	aurora kinase A interacting protein 1	5.26 ± 0.20	5.93 ± 0.09*	5.22 ± 0.16#
XLOC_009782	TCONS_00027132	NM_020371	NM_020371	AVEN	apoptosis, caspase activation inhibitor	1.04 ± 0.11	1.37 ± 0.07	0.91 ± 0.11#
XLOC_024270	TCONS_00068017	NM_003782_3	NM_003782_3	B3GALT4	UDP-Gal:betaGlcNAc beta 1,3-galactosyltransferase, polypeptide 4	4.31 ± 0.25	5.12 ± 0.12*	4.32 ± 0.20#
XLOC_000017	TCONS_00000044	NM_080605	NM_080605	B3GALT6	UDP-Gal:betaGal beta 1,3-galactosyltransferase polypeptide 6	3.27 ± 0.22	3.48 ± 0.12	2.76 ± 0.13#
XLOC_015165	TCONS_00043818	CUFF.29181.1	NM_198540	B3GNT8	UDP-GlcNAc:betaGal beta-1,3-N-acetylglucosaminyltransferase 8	5.47 ± 0.24	6.39 ± 0.13*	5.70 ± 0.27
XLOC_018519	TCONS_00052751	CUFF.36076.2	NM_004776	B4GALT5	UDP-Gal:betaGlcNAc beta 1,4- galactosyltransferase, polypeptide 5	5.72 ± 0.31	6.67 ± 0.12*	6.24 ± 0.23
XLOC_015163	TCONS_00043816	NM_030578	NM_030578	B9D2	B9 protein domain 2	3.74 ± 0.23	4.43 ± 0.09*	3.76 ± 0.18#
XLOC_028793	TCONS_00079768	NM_004323	NM_004323	BAG1	BCL2-associated athanogene	7.20 ± 0.15	6.78 ± 0.09	6.56 ± 0.14*
XLOC_025912	TCONS_00072488	CUFF.52305.1	NM_018842	BAIAP2L1	BAI1-associated protein 2-like 1	0.72 ± 0.11	1.33 ± 0.09*	1.55 ± 0.19*
XLOC_022761	TCONS_00064018	NM_001271606	NM_001271606	BASP1	brain abundant, membrane attached signal protein 1	7.95 ± 0.33	9.09 ± 0.12*	8.46 ± 0.25
XLOC_008333	TCONS_00023685	CUFF.16767.1	NM_006399	BATF	basic leucine zipper transcription factor, ATF-like	4.49 ± 0.29	5.70 ± 0.10*	5.01 ± 0.23#
XLOC_005363	TCONS_00015815	CUFF.9389.4	NM_138456	BATF2	basic leucine zipper transcription factor, ATF-like 2	3.48 ± 0.41	4.73 ± 0.24	2.74 ± 0.24#
XLOC_002240	TCONS_00007556	NM_018664	NM_018664	BATF3	basic leucine zipper transcription factor, ATF-like 3	0.88 ± 0.11	1.34 ± 0.08*	0.80 ± 0.11#
XLOC_008653	TCONS_00024612	CUFF.15667.4	NM_013448	BAZ1A	bromodomain adjacent to zinc finger domain, 1A	5.65 ± 0.32	6.52 ± 0.13*	6.22 ± 0.23
XLOC_006896	TCONS_00020233	CUFF.12492.1	NM_013449	BAZ2A	bromodomain adjacent to zinc finger domain, 2A	5.88 ± 0.24	6.48 ± 0.09*	6.11 ± 0.16
XLOC_006967	TCONS_00020462	NM_024685	NM_024685	BBS10	Bardet-Biedl syndrome 10	0.56 ± 0.12	0.71 ± 0.08	0.30 ± 0.06#
XLOC_030476	TCONS_00084191	CUFF.59375.1	NM_001139457	BCAP31	B-cell receptor-associated protein 31	6.43 ± 0.25	7.12 ± 0.10*	6.86 ± 0.20
XLOC_012187	TCONS_00034219	CUFF.24692.5	NM_001099432	BCAS3	breast carcinoma amplified sequence 3	2.77 ± 0.18	3.34 ± 0.08*	3.28 ± 0.14
XLOC_010647	TCONS_00029506	NM_001122957	NM_001122957	BCKDK	branched chain ketoacid dehydrogenase kinase	4.89 ± 0.24	5.67 ± 0.11*	5.19 ± 0.19
XLOC_010036	TCONS_00027990	NM_004049	NM_004049	BCL2A1	BCL2-related protein A1	3.37 ± 0.44	4.63 ± 0.22*	4.35 ± 0.28
XLOC_014384	TCONS_00041023	NM_005178	NM_005178	BCL3	B-cell CLL/lymphoma 3	5.89 ± 0.32	6.93 ± 0.12*	6.22 ± 0.21#
XLOC_015224	TCONS_00044065	CUFF.29416.1	NM_005178	BCL3	B-cell CLL/lymphoma 3	4.29 ± 0.32	5.15 ± 0.12*	4.73 ± 0.21
XLOC_021161	TCONS_00060561	CUFF.41930.1	NM_001130845	BCL6	B-cell CLL/lymphoma 6	8.78 ± 0.27	9.82 ± 0.11*	9.42 ± 0.24
XLOC_026420	TCONS_00074122	NR_036682	NR_036682	BCL7B	B-cell CLL/lymphoma 7B	3.71 ± 0.25	4.26 ± 0.11	3.66 ± 0.14#
XLOC_011130	TCONS_00031371	NM_004765	NM_004765	BCL7C	B-cell CLL/lymphoma 7C	3.94 ± 0.23	4.16 ± 0.11	3.55 ± 0.16#
XLOC_029905	TCONS_00082594	CUFF.59224.2	NM_021946	BCORL1	BCL6 co-repressor-like 1	3.15 ± 0.24	3.89 ± 0.10*	3.50 ± 0.20
XLOC_030287	TCONS_00083746	NM_018476	NM_018476	BEX1	brain expressed, X-linked 1	0.63 ± 0.19	0.41 ± 0.05	0.88 ± 0.15#
XLOC_019433	TCONS_00055189	NM_001197	NM_001197	BIK	BCL2-interacting killer (apoptosis-inducing)	0.88 ± 0.15	1.45 ± 0.07*	1.22 ± 0.15
XLOC_018457	TCONS_00052557	NM_001167823	NM_001167823	BLCAP	bladder cancer associated protein	3.97 ± 0.19	4.25 ± 0.09	3.74 ± 0.11#
XLOC_021630	TCONS_00061396	NM_018366	NM_018366	BLOC1S4		2.47 ± 0.23	2.84 ± 0.11	2.05 ± 0.15#
XLOC_029568	TCONS_00081633	NM_203281	NM_203281	BMX	BMX non-receptor tyrosine kinase	2.14 ± 0.32	3.37 ± 0.14*	3.19 ± 0.24*
XLOC_016538	TCONS_00047850	NM_032515	NM_032515	BOK	BCL2-related ovarian killer	1.67 ± 0.23	1.10 ± 0.11	0.76 ± 0.15*
XLOC_027962	TCONS_00077824	CUFF.55726.2	NM_015201	BOP1	block of proliferation 1	3.81 ± 0.24	4.25 ± 0.14	3.40 ± 0.20#
XLOC_018126	TCONS_00051344	CUFF.35682.1	NM_001725	BPI	bactericidal/permeability-increasing protein	3.28 ± 0.35	4.11 ± 0.17	4.56 ± 0.34*
XLOC_007078	TCONS_00020820	NM_006768	NM_006768	BRAP	BRCA1 associated protein	2.71 ± 0.18	3.20 ± 0.07*	3.00 ± 0.13
XLOC_025911	TCONS_00072485	CUFF.52304.1	NM_015379	BRI3	brain protein I3; brain protein I3 pseudogene 1	5.50 ± 0.23	6.26 ± 0.09*	5.91 ± 0.20
XLOC_019961	TCONS_00056752	CUFF.38907.3	NM_018462	BRK1		6.23 ± 0.22	6.85 ± 0.10*	6.59 ± 0.16
XLOC_014990	TCONS_00043217	CUFF.28229.3	NM_004335	BST2	NPC-A-7; bone marrow stromal cell antigen 2	5.93 ± 0.25	6.91 ± 0.14*	5.82 ± 0.21#
XLOC_000363	TCONS_00001378	CUFF.1671.1	NM_001136537	BTBD19	hypothetical protein LOC149478	2.46 ± 0.23	3.38 ± 0.13*	3.05 ± 0.29
XLOC_013903	TCONS_00039200	CUFF.26829.1	NM_017797	BTBD2	BTB (POZ) domain containing 2	3.37 ± 0.24	3.72 ± 0.11	3.09 ± 0.18#
XLOC_014746	TCONS_00042213	CUFF.26832.1	NM_017797	BTBD2	BTB (POZ) domain containing 2	5.29 ± 0.26	5.77 ± 0.13	5.04 ± 0.18#
XLOC_001017	TCONS_00003412	CUFF.4459.1	NM_006763	BTG2	BTG family, member 2	5.09 ± 0.32	5.52 ± 0.12	4.75 ± 0.21#
XLOC_030277	TCONS_00083715	NM_000061	NM_000061	BTK	Bruton agammaglobulinemia tyrosine kinase	4.35 ± 0.26	5.08 ± 0.11*	4.66 ± 0.20
XLOC_024145	TCONS_00067607	CUFF.48127.4	NM_006994	BTN2A1	butyrophilin, subfamily 2, member A1	5.27 ± 0.26	5.57 ± 0.11	4.94 ± 0.17#
XLOC_012868	TCONS_00036537	NM_024418	NM_024418	BZRAP1	benzodiazapine receptor (peripheral) associated protein 1	2.64 ± 0.24	2.91 ± 0.12	2.20 ± 0.18#
XLOC_003860	TCONS_00011244	CUFF.7275.4	NM_024541	C10orf76	chromosome 10 open reading frame 76	3.45 ± 0.20	4.02 ± 0.09*	3.63 ± 0.15
XLOC_004980	TCONS_00014598	NM_173573	NM_173573	C11orf35	chromosome 11 open reading frame 35	1.91 ± 0.20	2.24 ± 0.12	1.47 ± 0.14#
XLOC_005386	TCONS_00015895	NM_031450	NM_031450	C11orf68	chromosome 11 open reading frame 68	5.29 ± 0.25	5.93 ± 0.11	5.31 ± 0.16#
XLOC_005589	TCONS_00016607	NM_019021	NM_019021	C11orf71	chromosome 11 open reading frame 71	1.64 ± 0.14	2.14 ± 0.08*	1.90 ± 0.11
XLOC_008245	TCONS_00023335	NM_017799	NM_017799	C14orf101	chromosome 14 open reading frame 101	2.36 ± 0.31	3.23 ± 0.12*	2.75 ± 0.19
XLOC_008310	TCONS_00023593	NM_024644	NM_024644	C14orf169	chromosome 14 open reading frame 169	2.38 ± 0.21	2.67 ± 0.12	2.00 ± 0.11#
XLOC_009602	TCONS_00026620	CUFF.18930.1	NM_015492	C15orf39	chromosome 15 open reading frame 39	7.04 ± 0.26	7.54 ± 0.13	6.76 ± 0.20#
XLOC_010554	TCONS_00029071	NM_020314	NM_020314	C16orf62	chromosome 16 open reading frame 62	2.72 ± 0.20	3.33 ± 0.11*	3.04 ± 0.15
XLOC_010514	TCONS_00028952	CUFF.19930.1	NM_014117	C16orf72	chromosome 16 open reading frame 72	4.31 ± 0.24	5.03 ± 0.11*	4.35 ± 0.18#
XLOC_010763	TCONS_00029993	CUFF.21489.1	NM_001012984	C16orf86	chromosome 16 open reading frame 86	1.97 ± 0.16	2.35 ± 0.11	1.67 ± 0.13#
XLOC_011331	TCONS_00032032	NM_001195125	NM_001195125	C16orf95		0.67 ± 0.10	0.82 ± 0.06	0.50 ± 0.06#
XLOC_012548	TCONS_00035567	CUFF.23135.4	NM_152914	C17orf103	chromosome 17 open reading frame 103	6.40 ± 0.22	7.04 ± 0.10*	6.82 ± 0.14
XLOC_011775	TCONS_00032738	NR_037716	NR_037716	C17orf49	chromosome 17 open reading frame 49	7.98 ± 0.20	8.67 ± 0.09*	8.27 ± 0.18
XLOC_012465	TCONS_00035318	NM_017622	NM_017622	C17orf59	chromosome 17 open reading frame 59	4.45 ± 0.23	5.01 ± 0.12	4.35 ± 0.17#
XLOC_013063	TCONS_00037359	NM_001193655	NM_001193655	C17orf62	chromosome 17 open reading frame 62	8.14 ± 0.29	9.03 ± 0.10*	8.30 ± 0.22#
XLOC_012856	TCONS_00036489	NM_001085430	NM_001085430	C17orf67	chromosome 17 open reading frame 67	1.15 ± 0.13	1.35 ± 0.07	0.94 ± 0.11#
XLOC_013038	TCONS_00037224	CUFF.25621.7	NM_025161	C17orf70	chromosome 17 open reading frame 70	4.40 ± 0.25	4.70 ± 0.14	3.96 ± 0.19#
XLOC_015053	TCONS_00043430	CUFF.28688.1	NM_001256046	C19orf12	chromosome 19 open reading frame 12	3.47 ± 0.24	3.85 ± 0.12	3.10 ± 0.15#
XLOC_013889	TCONS_00039105	CUFF.26759.1	NM_177401	C19orf24	chromosome 19 open reading frame 24	8.32 ± 0.27	8.86 ± 0.11	8.19 ± 0.17#
XLOC_014735	TCONS_00042149	CUFF.26795.5	NM_152482	C19orf25	chromosome 19 open reading frame 25	4.60 ± 0.22	5.02 ± 0.09	4.34 ± 0.17#
XLOC_014753	TCONS_00042248	CUFF.26898.1	NM_198532	C19orf35	chromosome 19 open reading frame 35	5.63 ± 0.28	6.54 ± 0.12*	5.90 ± 0.23
XLOC_014034	TCONS_00039730	CUFF.27722.1	NM_001136482	C19orf38	chromosome 19 open reading frame 38	6.37 ± 0.27	7.19 ± 0.11*	6.56 ± 0.23
XLOC_014036	TCONS_00039743	NM_138358	NM_138358	C19orf52	chromosome 19 open reading frame 52	2.29 ± 0.16	2.64 ± 0.10	2.10 ± 0.14#
XLOC_014015	TCONS_00039657	NM_018381	NM_018381	C19orf66	chromosome 19 open reading frame 66	4.48 ± 0.26	4.83 ± 0.12	4.05 ± 0.18#
XLOC_013927	TCONS_00039292	CUFF.26975.1	NM_001135580	C19orf71	chromosome 19 open reading frame 71	3.90 ± 0.30	4.17 ± 0.14	3.33 ± 0.18#
XLOC_000297	TCONS_00001157	NM_198446	NM_198446	C1orf122	chromosome 1 open reading frame 122	3.25 ± 0.23	3.98 ± 0.11*	3.31 ± 0.19#
XLOC_001229	TCONS_00004104	CUFF.30.3	NM_017891	C1orf159	chromosome 1 open reading frame 159	2.29 ± 0.24	2.24 ± 0.11	1.64 ± 0.16#
XLOC_000355	TCONS_00001358	NM_001145636	NM_001145636	C1orf228	chromosome 1 open reading frame 228	2.57 ± 0.24	3.34 ± 0.09*	2.91 ± 0.13
XLOC_002357	TCONS_00007882	NM_207401	NM_207401	C1orf229	chromosome 1 open reading frame 229	2.43 ± 0.19	2.88 ± 0.12	3.39 ± 0.25*
XLOC_001246	TCONS_00004177	NM_001242659	NM_001242659	C1orf233		2.10 ± 0.23	2.21 ± 0.13	1.49 ± 0.16#
XLOC_000170	TCONS_00000661	CUFF.819.1	NM_015991	C1QA	complement component 1, q subcomponent, A chain	2.65 ± 0.27	4.05 ± 0.20*	3.32 ± 0.30
XLOC_000172	TCONS_00000667	NM_000491	NM_000491	C1QB	complement component 1, q subcomponent, B chain	2.56 ± 0.24	3.80 ± 0.20*	3.58 ± 0.34
XLOC_000171	TCONS_00000665	NM_172369	NM_172369	C1QC	complement component 1, q subcomponent, C chain	1.97 ± 0.28	3.38 ± 0.18*	3.15 ± 0.34
XLOC_006620	TCONS_00019355	CUFF.11274.4	NM_016546	C1RL	complement component 1, r subcomponent-like	5.80 ± 0.27	6.55 ± 0.10*	6.15 ± 0.20
XLOC_018597	TCONS_00053018	NM_001007125	NM_001007125	C20orf201	chromosome 20 open reading frame 201	0.26 ± 0.06	0.51 ± 0.05	0.18 ± 0.05#
XLOC_018116	TCONS_00051309	NM_001199514	NM_001199514	C20orf24	chromosome 20 open reading frame 24	6.14 ± 0.26	7.18 ± 0.09*	6.42 ± 0.18#
XLOC_019051	TCONS_00054106	CUFF.37117.4	NR_027129	C21orf67	chromosome 21 open reading frame 67	2.30 ± 0.24	3.01 ± 0.11*	2.59 ± 0.18
XLOC_019746	TCONS_00056276	NR_026997	NR_026997	C22orf34	chromosome 22 open reading frame 34	1.58 ± 0.17	2.34 ± 0.07*	1.78 ± 0.14#
XLOC_004894	TCONS_00014279	CUFF.10710.1	NM_014807	C2CD2L	C2CD2-like	3.89 ± 0.26	3.99 ± 0.11	3.34 ± 0.16#
XLOC_016755	TCONS_00048512	CUFF.31950.2	NM_017880	C2orf42	chromosome 2 open reading frame 42	1.73 ± 0.16	1.89 ± 0.08	1.42 ± 0.11#
XLOC_016356	TCONS_00047133	NM_024520	NM_024520	C2orf47	chromosome 2 open reading frame 47	0.91 ± 0.14	1.34 ± 0.07*	0.87 ± 0.10#
XLOC_016339	TCONS_00047081	NM_001042521	NM_001042521	C2orf88	chromosome 2 open reading frame 88	2.27 ± 0.20	2.04 ± 0.11	2.68 ± 0.18#
XLOC_006629	TCONS_00019381	CUFF.11322.1	NM_004054	C3AR1	complement component 3a receptor 1	4.17 ± 0.31	5.27 ± 0.15*	4.95 ± 0.28
XLOC_020781	TCONS_00059448	NM_001171740	NM_001171740	C3orf18	chromosome 3 open reading frame 18	1.78 ± 0.21	1.68 ± 0.11	1.11 ± 0.15#
XLOC_020226	TCONS_00057683	NM_173824	NM_173824	C3orf38	chromosome 3 open reading frame 38	1.54 ± 0.23	2.06 ± 0.11	1.36 ± 0.13#
XLOC_022354	TCONS_00063315	NM_001001701	NM_001001701	C4orf3	chromosome 4 open reading frame 3	5.39 ± 0.26	6.27 ± 0.10*	5.95 ± 0.21
XLOC_021896	TCONS_00062054	NM_152400	NM_152400	C4orf32	chromosome 4 open reading frame 32	1.21 ± 0.20	1.82 ± 0.09*	1.18 ± 0.10#
XLOC_022991	TCONS_00064693	CUFF.46259.2	NR_045116	C5orf56	chromosome 5 open reading frame 56	2.58 ± 0.21	2.72 ± 0.10	2.15 ± 0.15#
XLOC_024864	TCONS_00069957	NM_001008703	NM_001008703	C6orf1	chromosome 6 open reading frame 1	3.73 ± 0.27	4.10 ± 0.11	3.42 ± 0.15#
XLOC_026158	TCONS_00073320	NM_138434	NM_138434	C7orf29	chromosome 7 open reading frame 29	1.98 ± 0.21	2.33 ± 0.12	1.58 ± 0.14#
XLOC_026206	TCONS_00073493	CUFF.50582.2	NM_032350	C7orf50	chromosome 7 open reading frame 50	3.93 ± 0.25	4.10 ± 0.12	3.26 ± 0.17#
XLOC_027207	TCONS_00075717	NM_173686	NM_173686	C8orf58	chromosome 8 open reading frame 58	1.99 ± 0.17	2.36 ± 0.10	1.84 ± 0.14#
XLOC_028682	TCONS_00079463	CUFF.58075.1	NM_183241	C9orf142	chromosome 9 open reading frame 142	4.14 ± 0.26	4.29 ± 0.13	3.49 ± 0.18#
XLOC_028693	TCONS_00079518	NM_001256700	NM_001256700	C9orf173	hypothetical protein LOC441476	0.43 ± 0.11	0.44 ± 0.06	0.14 ± 0.04#
XLOC_029183	TCONS_00080987	CUFF.57964.1	NM_152833	C9orf69	chromosome 9 open reading frame 69	5.39 ± 0.28	5.96 ± 0.12	4.97 ± 0.16#
XLOC_029028	TCONS_00080362	CUFF.57043.1	NM_173521	C9orf84	chromosome 9 open reading frame 84	3.76 ± 0.30	4.96 ± 0.21*	5.17 ± 0.35*
XLOC_012184	TCONS_00034210	CUFF.24602.1	NM_000717	CA4	carbonic anhydrase IV	4.36 ± 0.30	5.32 ± 0.15*	5.56 ± 0.27*
XLOC_029569	TCONS_00081636	CUFF.58277.3	NR_026551	CA5BP1		2.15 ± 0.20	2.67 ± 0.09*	2.07 ± 0.12#
XLOC_028639	TCONS_00079367	NM_001242370	NM_001242370	CACFD1		2.59 ± 0.22	3.36 ± 0.13*	2.62 ± 0.16#
XLOC_014935	TCONS_00042983	CUFF.27906.3	NM_023035	CACNA1A	calcium channel, voltage-dependent, P/Q type, alpha 1A subunit	1.69 ± 0.17	2.32 ± 0.11*	1.88 ± 0.16
XLOC_000953	TCONS_00003208	CUFF.4143.4	NM_001205293	CACNA1E	calcium channel, voltage-dependent, R type, alpha 1E subunit	3.01 ± 0.30	4.21 ± 0.13*	3.47 ± 0.22
XLOC_014770	TCONS_00042309	CUFF.26991.5	NM_021231	CACTIN		3.17 ± 0.24	3.50 ± 0.13	2.71 ± 0.16#
XLOC_013930	TCONS_00039301	NR_038865	NR_038865	CACTIN-AS1		0.33 ± 0.07	0.38 ± 0.04	0.17 ± 0.04#
XLOC_000929	TCONS_00003140	NM_001007214	NM_001007214	CACYBP	similar to calcyclin binding protein; calcyclin binding protein	3.02 ± 0.20	3.41 ± 0.10	2.83 ± 0.13#
XLOC_025226	TCONS_00071096	NR_037593	NR_037593	CAHM		0.98 ± 0.11	1.34 ± 0.07	0.97 ± 0.10#
XLOC_012122	TCONS_00033986	NM_001261393	NM_001261393	CALCOCO2	calcium binding and coiled-coil domain 2	4.74 ± 0.23	5.31 ± 0.09*	4.82 ± 0.14
XLOC_014065	TCONS_00039852	NM_004343	NM_004343	CALR	calreticulin	6.69 ± 0.23	7.41 ± 0.10*	7.07 ± 0.17
XLOC_012410	TCONS_00035082	CUFF.22719.6	NM_004890	CAMTA2	calmodulin binding transcription activator 2	5.95 ± 0.27	6.69 ± 0.10*	6.18 ± 0.20
XLOC_013012	TCONS_00037122	CUFF.25501.2	NM_001159772	CANT1	calcium activated nucleotidase 1	6.13 ± 0.26	6.78 ± 0.09*	6.10 ± 0.18#
XLOC_000308	TCONS_00001190	NM_006367	NM_006367	CAP1	CAP, adenylate cyclase-associated protein 1 (yeast)	8.37 ± 0.26	9.21 ± 0.10*	8.93 ± 0.20
XLOC_016806	TCONS_00048659	CUFF.32208.1	NM_001747	CAPG	capping protein (actin filament), gelsolin-like	6.71 ± 0.24	7.68 ± 0.10*	7.42 ± 0.25
XLOC_004634	TCONS_00013267	CUFF.9407.2	NM_001198868	CAPN1	calpain 1, (mu/I) large subunit	6.66 ± 0.28	7.51 ± 0.11*	7.04 ± 0.18
XLOC_016529	TCONS_00047814	CUFF.34776.3	NM_023083	CAPN10	calpain 10	4.19 ± 0.28	4.63 ± 0.13	3.83 ± 0.16#
XLOC_009451	TCONS_00026140	NM_198141	NM_198141	CAPN3	calpain 3, (p94)	3.43 ± 0.26	4.27 ± 0.10*	4.00 ± 0.19
XLOC_014261	TCONS_00040565	NM_001749	NM_001749	CAPNS1	calpain, small subunit 1	7.25 ± 0.22	7.90 ± 0.11*	7.52 ± 0.18
XLOC_001366	TCONS_00004575	CUFF.629.1	NM_001206540	CAPZB	capping protein (actin filament) muscle Z-line, beta	7.29 ± 0.26	8.11 ± 0.10*	7.62 ± 0.21
XLOC_012306	TCONS_00034667	CUFF.25514.2	NR_047566	CARD14	caspase recruitment domain family, member 14	1.31 ± 0.14	2.02 ± 0.10*	1.89 ± 0.17
XLOC_005555	TCONS_00016502	CUFF.10524.11	NM_001257118	CARD16	caspase recruitment domain family, member 16	5.84 ± 0.34	6.71 ± 0.11*	5.96 ± 0.20#
XLOC_005556	TCONS_00016530	CUFF.10527.3	NM_001007232	CARD17	caspase recruitment domain family, member 17	0.95 ± 0.21	1.78 ± 0.14*	1.09 ± 0.18#
XLOC_022789	TCONS_00064097	NM_032587	NM_032587	CARD6	caspase recruitment domain family, member 6	3.49 ± 0.28	4.58 ± 0.11*	4.17 ± 0.21
XLOC_028661	TCONS_00079418	CUFF.57971.1	NM_052813	CARD9	caspase recruitment domain family, member 9	2.20 ± 0.17	2.50 ± 0.13	1.76 ± 0.15#
XLOC_029188	TCONS_00080999	CUFF.57970.5	NM_052813	CARD9	caspase recruitment domain family, member 9	3.11 ± 0.22	3.53 ± 0.13	2.68 ± 0.18#
XLOC_005025	TCONS_00014736	CUFF.8157.10	NM_001194997	CARS	cysteinyl-tRNA synthetase	4.54 ± 0.25	5.27 ± 0.08*	4.94 ± 0.17
XLOC_007925	TCONS_00022605	CUFF.15212.3	NM_024537	CARS2	cysteinyl-tRNA synthetase 2, mitochondrial (putative)	5.58 ± 0.25	6.23 ± 0.08*	5.55 ± 0.17#
XLOC_014094	TCONS_00039976	NM_012114	NM_012114	CASP14	caspase 14, apoptosis-related cysteine peptidase	0.13 ± 0.04	0.22 ± 0.03	0.38 ± 0.06*
XLOC_005554	TCONS_00016485	NM_033306	NM_033306	CASP5	caspase 5, apoptosis-related cysteine peptidase	6.39 ± 0.27	7.19 ± 0.09*	6.61 ± 0.19#
XLOC_003434	TCONS_00009897	NM_033340	NM_033340	CASP7	caspase 7, apoptosis-related cysteine peptidase	1.77 ± 0.25	2.48 ± 0.12*	1.87 ± 0.17
XLOC_018217	TCONS_00051670	CUFF.36191.1	NM_001164116	CASS4	Cas scaffolding protein family member 4	3.17 ± 0.23	2.69 ± 0.11	2.33 ± 0.18*
XLOC_022923	TCONS_00064472	CUFF.45970.1	NM_001190442	CAST	calpastatin	4.87 ± 0.23	5.60 ± 0.12*	5.37 ± 0.22
XLOC_001300	TCONS_00004430	NM_001079843	NM_001079843	CASZ1	castor zinc finger 1	2.47 ± 0.21	3.06 ± 0.10	2.43 ± 0.14#
XLOC_004429	TCONS_00012505	CUFF.8700.2	NM_001752	CAT	catalase	5.39 ± 0.28	6.01 ± 0.09	5.42 ± 0.18#
XLOC_011349	TCONS_00032099	CUFF.22246.2	NM_005187	CBFA2T3	core-binding factor, runt domain, alpha subunit 2; translocated to, 3	4.75 ± 0.32	5.26 ± 0.15	4.23 ± 0.19#
XLOC_008631	TCONS_00024557	NM_001039771	NM_001039771	CBLN3	cerebellin 3 precursor	0.87 ± 0.13	1.39 ± 0.10*	0.88 ± 0.09#
XLOC_018821	TCONS_00053330	NM_001757	NM_001757	CBR1	carbonyl reductase 1	2.66 ± 0.21	3.09 ± 0.11	2.39 ± 0.16#
XLOC_013016	TCONS_00037139	NM_020649	NM_020649	CBX8	chromobox homolog 8 (Pc class homolog, Drosophila)	1.51 ± 0.17	1.57 ± 0.09	1.05 ± 0.11#
XLOC_010600	TCONS_00029224	CUFF.20622.1	NM_138414	CCDC101	coiled-coil domain containing 101	4.18 ± 0.23	5.27 ± 0.11*	4.48 ± 0.21#
XLOC_028317	TCONS_00078364	CUFF.56161.1	NM_001195200	CCDC107	coiled-coil domain containing 107	1.66 ± 0.20	1.88 ± 0.10	1.28 ± 0.13#
XLOC_016959	TCONS_00049183	CUFF.33012.3	NM_032357	CCDC115	coiled-coil domain containing 115	2.94 ± 0.24	3.31 ± 0.11	2.64 ± 0.16#
XLOC_010729	TCONS_00029800	NM_032269	NM_032269	CCDC135	coiled-coil domain containing 135	0.69 ± 0.13	0.95 ± 0.07	0.57 ± 0.09#
XLOC_010927	TCONS_00030641	NM_001143980	NM_001143980	CCDC154	coiled-coil domain containing 154	1.10 ± 0.15	1.45 ± 0.10	0.81 ± 0.11#
XLOC_002009	TCONS_00006871	CUFF.3626.4	NM_012337	CCDC19	coiled-coil domain containing 19	2.11 ± 0.25	1.40 ± 0.10*	1.76 ± 0.16
XLOC_029678	TCONS_00081986	NM_014008	NM_014008	CCDC22	coiled-coil domain containing 22	3.40 ± 0.21	4.05 ± 0.10*	3.60 ± 0.19
XLOC_026574	TCONS_00074629	NM_175884	NM_175884	CCDC71L		4.88 ± 0.37	5.62 ± 0.15	4.76 ± 0.23#
XLOC_004621	TCONS_00013196	CUFF.9352.12	NM_032251	CCDC88B	coiled-coil domain containing 88B	7.85 ± 0.25	8.56 ± 0.11*	7.99 ± 0.20
XLOC_016928	TCONS_00049064	NM_019044	NM_019044	CCDC93	coiled-coil domain containing 93	3.21 ± 0.26	3.92 ± 0.10*	3.51 ± 0.18
XLOC_013940	TCONS_00039319	CUFF.27048.1	NM_018074	CCDC94	coiled-coil domain containing 94	3.45 ± 0.17	3.78 ± 0.10	3.25 ± 0.17#
XLOC_014332	TCONS_00040810	NM_052848	NM_052848	CCDC97	coiled-coil domain containing 97	5.20 ± 0.25	5.77 ± 0.10	5.17 ± 0.15#
XLOC_024915	TCONS_00070177	CUFF.48946.1	NM_001136017	CCND3	cyclin D3	7.80 ± 0.27	8.51 ± 0.10*	7.97 ± 0.20
XLOC_003127	TCONS_00008982	CUFF.6256.2	NM_181698	CCNY	cyclin Y	4.65 ± 0.27	5.22 ± 0.11	4.56 ± 0.17#
XLOC_020702	TCONS_00059094	NM_001295	NM_001295	CCR1	chemokine (C-C motif) receptor 1	5.23 ± 0.37	6.13 ± 0.12*	5.44 ± 0.28
XLOC_020095	TCONS_00057179	NM_178328	NM_178328	CCR3	chemokine (C-C motif) receptor 3	2.44 ± 0.26	1.87 ± 0.14	1.41 ± 0.18*
XLOC_020098	TCONS_00057188	CUFF.39712.2	NM_003965	CCRL2	chemokine (C-C motif) receptor-like 2	2.06 ± 0.16	2.72 ± 0.10*	2.12 ± 0.21#
XLOC_022750	TCONS_00063987	NM_012073	NM_012073	CCT5	chaperonin containing TCP1, subunit 5 (epsilon)	4.58 ± 0.23	5.39 ± 0.10*	4.99 ± 0.16
XLOC_023548	TCONS_00066311	NM_000591	NM_000591	CD14	CD14 molecule	7.24 ± 0.30	8.28 ± 0.13*	7.69 ± 0.25
XLOC_014359	TCONS_00040960	CUFF.29359.1	NM_020406	CD177	CD177 molecule	6.98 ± 0.59	9.80 ± 0.25*	9.46 ± 0.55*
XLOC_028255	TCONS_00078197	CUFF.55894.1	NR_052005	CD274	CD274 molecule	1.71 ± 0.34	2.84 ± 0.16*	1.76 ± 0.25#
XLOC_011115	TCONS_00031324	CUFF.20804.1	NM_006110	CD2BP2	CD2 (cytoplasmic tail) binding protein 2	5.62 ± 0.22	6.18 ± 0.08*	5.76 ± 0.16
XLOC_012243	TCONS_00034378	CUFF.24997.5	NM_007261	CD300A	CD300a molecule	7.09 ± 0.25	7.50 ± 0.10	6.85 ± 0.15#
XLOC_012950	TCONS_00036832	CUFF.25028.1	NM_006678	CD300C	CD300c molecule	3.94 ± 0.24	4.46 ± 0.12	3.77 ± 0.20#
XLOC_012954	TCONS_00036846	CUFF.25048.1	NM_139018	CD300LF	CD300 molecule-like family member f	5.98 ± 0.27	6.76 ± 0.10*	6.18 ± 0.20
XLOC_018180	TCONS_00051573	NM_152854	NM_152854	CD40	CD40 molecule, TNF receptor superfamily member 5	2.28 ± 0.23	2.78 ± 0.14	1.88 ± 0.13#
XLOC_004433	TCONS_00012519	NM_001202557	NM_001202557	CD44	CD44 molecule (Indian blood group)	6.30 ± 0.33	7.59 ± 0.12*	6.90 ± 0.24
XLOC_000845	TCONS_00002879	CUFF.3687.1	NM_001778	CD48	CD48 molecule	2.24 ± 0.26	3.13 ± 0.09*	2.60 ± 0.22
XLOC_002022	TCONS_00006931	CUFF.3689.1	NM_001778	CD48	CD48 molecule	5.55 ± 0.34	6.48 ± 0.12*	5.66 ± 0.20#
XLOC_000588	TCONS_00002046	CUFF.2601.2	NM_001040033	CD53	CD53 molecule	8.20 ± 0.29	9.02 ± 0.10*	8.41 ± 0.20
XLOC_001052	TCONS_00003523	CUFF.4609.1	NM_001114752	CD55	CD55 molecule, decay accelerating factor for complement (Cromer blood group)	6.31 ± 0.37	7.28 ± 0.13*	6.95 ± 0.25
XLOC_005179	TCONS_00015196	NM_001166692	NM_001166692	CD59	CD59 molecule, complement regulatory protein	5.28 ± 0.29	6.53 ± 0.11*	5.72 ± 0.20#
XLOC_006880	TCONS_00020158	CUFF.12415.1	NM_001257389	CD63	CD63 molecule	7.52 ± 0.26	8.59 ± 0.12*	8.55 ± 0.25*
XLOC_023587	TCONS_00066471	CUFF.46746.1	NM_001025159	CD74	CD74 molecule, major histocompatibility complex, class II invariant chain	9.74 ± 0.27	9.81 ± 0.16	8.99 ± 0.18#
XLOC_004452	TCONS_00012577	CUFF.8735.1	NM_002231	CD82	CD82 molecule	6.79 ± 0.26	7.81 ± 0.13*	7.34 ± 0.25
XLOC_007592	TCONS_00021744	NR_036439	NR_036439	CDADC1	cytidine and dCMP deaminase domain containing 1	2.47 ± 0.24	3.22 ± 0.11*	3.22 ± 0.23
XLOC_020721	TCONS_00059170	NM_201567	NM_201567	CDC25A	cell division cycle 25 homolog A (S. pombe)	0.30 ± 0.10	0.27 ± 0.05	0.56 ± 0.09#
XLOC_005356	TCONS_00015792	NM_017525	NM_017525	CDC42BPG	CDC42 binding protein kinase gamma (DMPK-like)	1.16 ± 0.15	1.33 ± 0.09	0.83 ± 0.11#
XLOC_004637	TCONS_00013281	NM_006779	NM_006779	CDC42EP2	CDC42 effector protein (Rho GTPase binding) 2	5.68 ± 0.26	6.00 ± 0.11	5.30 ± 0.23#
XLOC_016663	TCONS_00048240	CUFF.31037.1	NM_001270438	CDC42EP3	CDC42 effector protein (Rho GTPase binding) 3	5.45 ± 0.32	6.29 ± 0.13*	5.94 ± 0.20
XLOC_017383	TCONS_00050229	CUFF.31040.1	NM_006449	CDC42EP3	CDC42 effector protein (Rho GTPase binding) 3	0.51 ± 0.10	0.80 ± 0.06	1.00 ± 0.15*
XLOC_012943	TCONS_00036820	CUFF.24988.2	NM_012121	CDC42EP4	CDC42 effector protein (Rho GTPase binding) 4	2.78 ± 0.23	3.25 ± 0.11	2.37 ± 0.14#
XLOC_000979	TCONS_00003315	NM_024529	NM_024529	CDC73	cell division cycle 73, Paf1/RNA polymerase II complex component, homolog (S. cerevisiae)	2.79 ± 0.21	3.44 ± 0.10*	3.18 ± 0.18
XLOC_011101	TCONS_00031265	CUFF.20761.1	NM_006319	CDIPT	CDP-diacylglycerol--inositol 3-phosphatidyltransferase (phosphatidylinositol synthase)	6.93 ± 0.19	7.26 ± 0.09	6.78 ± 0.12#
XLOC_005410	TCONS_00016003	NR_073484	NR_073484	CDK2AP2	cyclin-dependent kinase 2 associated protein 2	5.05 ± 0.28	5.66 ± 0.12	4.80 ± 0.18#
XLOC_029059	TCONS_00080467	CUFF.57245.11	NR_073556	CDK5RAP2	CDK5 regulatory subunit associated protein 2	4.25 ± 0.27	5.67 ± 0.13*	5.20 ± 0.24*
XLOC_005020	TCONS_00014721	CUFF.8149.1	NM_001122630	CDKN1C	cyclin-dependent kinase inhibitor 1C (p57, Kip2)	2.84 ± 0.28	3.38 ± 0.19	2.18 ± 0.28#
XLOC_019739	TCONS_00056267	NM_207327	NM_207327	CDPF1		1.49 ± 0.15	1.62 ± 0.08	1.17 ± 0.12#
XLOC_015185	TCONS_00043962	CUFF.29344.2	NM_001712	CEACAM1	carcinoembryonic antigen-related cell adhesion molecule 1 (biliary glycoprotein)	4.54 ± 0.41	6.13 ± 0.16*	5.49 ± 0.31
XLOC_014339	TCONS_00040836	CUFF.29204.1	NM_001098506	CEACAM21	carcinoembryonic antigen-related cell adhesion molecule 21	2.93 ± 0.24	3.65 ± 0.10*	3.27 ± 0.19
XLOC_015186	TCONS_00043976	CUFF.29350.2	NM_001816	CEACAM8	carcinoembryonic antigen-related cell adhesion molecule 8	2.16 ± 0.31	2.48 ± 0.14	3.24 ± 0.28*
XLOC_015062	TCONS_00043459	NM_004364	NM_004364	CEBPA	CCAAT/enhancer binding protein (C/EBP), alpha	5.22 ± 0.27	6.03 ± 0.13*	5.20 ± 0.19#
XLOC_018200	TCONS_00051631	CUFF.36099.1	NM_005194	CEBPB	CCAAT/enhancer binding protein (C/EBP), beta	7.06 ± 0.35	8.17 ± 0.14*	7.11 ± 0.23#
XLOC_027703	TCONS_00077024	NM_005195	NM_005195	CEBPD	CCAAT/enhancer binding protein (C/EBP), delta	6.95 ± 0.35	7.95 ± 0.15*	6.82 ± 0.20#
XLOC_008605	TCONS_00024448	NM_001805	NM_001805	CEBPE	CCAAT/enhancer binding protein (C/EBP), epsilon	2.76 ± 0.25	3.61 ± 0.13*	3.43 ± 0.26
XLOC_014213	TCONS_00040345	NM_001806	NM_001806	CEBPG	CCAAT/enhancer binding protein (C/EBP), gamma	2.24 ± 0.23	2.64 ± 0.09	2.11 ± 0.15#
XLOC_019494	TCONS_00055414	CUFF.37243.6	NM_033070	CECR5	cat eye syndrome chromosome region, candidate 5	3.28 ± 0.23	3.47 ± 0.12	2.85 ± 0.14#
XLOC_009979	TCONS_00027756	CUFF.18751.3	NM_052840	CELF6	bruno-like 6, RNA binding protein (Drosophila)	1.55 ± 0.19	2.09 ± 0.10	1.44 ± 0.13#
XLOC_015828	TCONS_00045454	NM_001199803	NM_001199803	CENPO	centromere protein O	1.73 ± 0.19	2.51 ± 0.12*	2.29 ± 0.18
XLOC_005382	TCONS_00015877	CUFF.9549.6	NM_005507	CFL1	cofilin 1 (non-muscle)	8.73 ± 0.27	9.57 ± 0.10*	9.14 ± 0.20
XLOC_027299	TCONS_00076008	CUFF.54615.1	NM_001011667	CHCHD7	coiled-coil-helix-coiled-coil-helix domain containing 7	2.63 ± 0.30	3.44 ± 0.14*	3.22 ± 0.20
XLOC_007173	TCONS_00021205	CUFF.14268.3	NM_001161344	CHFR	checkpoint with forkhead and ring finger domains	4.57 ± 0.23	4.98 ± 0.10	4.37 ± 0.16#
XLOC_022190	TCONS_00062840	NM_012110	NM_012110	CHIC2	cysteine-rich hydrophobic domain 2	2.77 ± 0.26	3.48 ± 0.10*	2.83 ± 0.16#
XLOC_002188	TCONS_00007404	CUFF.4450.1	NR_045784	CHIT1	chitinase 1 (chitotriosidase)	1.52 ± 0.32	2.51 ± 0.17	3.00 ± 0.35*
XLOC_019762	TCONS_00056370	CUFF.38761.29	NR_027928	CHKB-CPT1B	choline kinase-like, carnitine palmitoyltransferase 1B (muscle) transcription unit	6.03 ± 0.24	6.55 ± 0.10	5.95 ± 0.16#
XLOC_011352	TCONS_00032123	CUFF.22321.4	NM_002768	CHMP1A	chromatin modifying protein 1A	6.42 ± 0.27	6.94 ± 0.11	6.19 ± 0.17#
XLOC_015493	TCONS_00044999	NM_198426	NM_198426	CHMP2A	chromatin modifying protein 2A	6.99 ± 0.23	7.56 ± 0.08*	7.14 ± 0.19
XLOC_018093	TCONS_00051217	CUFF.35476.1	NM_176812	CHMP4B	chromatin modifying protein 4B	6.14 ± 0.21	6.77 ± 0.08*	6.16 ± 0.15#
XLOC_012312	TCONS_00034696	CUFF.25571.1	NM_024591	CHMP6	chromatin modifying protein 6	3.84 ± 0.22	4.44 ± 0.10	3.81 ± 0.17#
XLOC_005512	TCONS_00016386	NM_012124	NM_012124	CHORDC1	cysteine and histidine-rich domain (CHORD)-containing 1; cysteine and histidine-rich domain (CHORD)-containing 1 pseudogene	1.02 ± 0.19	1.58 ± 0.10*	1.15 ± 0.10
XLOC_020415	TCONS_00058166	NM_004267	NM_004267	CHST2	carbohydrate (N-acetylglucosamine-6-O) sulfotransferase 2	4.40 ± 0.33	5.24 ± 0.14*	4.36 ± 0.18#
XLOC_010113	TCONS_00028197	CUFF.19476.4	NM_014918	CHSY1	chondroitin sulfate synthase 1	3.10 ± 0.32	3.97 ± 0.12*	3.36 ± 0.18
XLOC_011255	TCONS_00031766	CUFF.21595.5	NM_001039690	CHTF8	CTF8, chromosome transmission fidelity factor 8 homolog (S. cerevisiae)	4.30 ± 0.24	5.02 ± 0.11*	4.24 ± 0.15#
XLOC_000744	TCONS_00002448	CUFF.3186.7	NM_001206612	CHTOP		4.63 ± 0.22	5.12 ± 0.07	4.63 ± 0.13#
XLOC_014975	TCONS_00043163	CUFF.28091.1	NM_054113	CIB3	calcium and integrin binding family member 3	1.67 ± 0.19	1.05 ± 0.09*	1.03 ± 0.15*
XLOC_010518	TCONS_00028969	CUFF.19959.1	NM_000246	CIITA	class II, major histocompatibility complex, transactivator	3.87 ± 0.26	3.99 ± 0.15	3.11 ± 0.20#
XLOC_008879	TCONS_00025278	CUFF.17289.1	NM_001177611	CINP	cyclin-dependent kinase 2-interacting protein	3.18 ± 0.17	3.74 ± 0.08*	3.43 ± 0.15
XLOC_011996	TCONS_00033481	CUFF.23607.2	NM_001136498	CISD3	CDGSH iron sulfur domain 3	3.61 ± 0.20	4.17 ± 0.12	3.40 ± 0.20#
XLOC_020140	TCONS_00057402	CUFF.39998.1	NM_013324	CISH	cytokine inducible SH2-containing protein	0.68 ± 0.12	0.92 ± 0.08	0.50 ± 0.10#
XLOC_020782	TCONS_00059453	CUFF.40001.3	NM_013324	CISH	cytokine inducible SH2-containing protein	4.46 ± 0.35	5.06 ± 0.11	4.11 ± 0.20#
XLOC_025161	TCONS_00070908	NM_001168389	NM_001168389	CITED2	Cbp/p300-interacting transactivator, with Glu/Asp-rich carboxy-terminal domain, 2	4.09 ± 0.20	4.54 ± 0.13	3.88 ± 0.14#
XLOC_007043	TCONS_00020685	CUFF.13385.1	NM_006825	CKAP4	cytoskeleton-associated protein 4	5.67 ± 0.30	6.78 ± 0.13*	6.45 ± 0.27
XLOC_016937	TCONS_00049077	CUFF.32903.13	NM_015282	CLASP1	cytoplasmic linker associated protein 1	3.11 ± 0.23	3.74 ± 0.09*	3.46 ± 0.15
XLOC_014395	TCONS_00041062	CUFF.29434.5	NM_007056	CLASRP		6.02 ± 0.27	6.73 ± 0.11*	6.05 ± 0.19#
XLOC_010519	TCONS_00028979	NM_001243403	NM_001243403	CLEC16A	C-type lectin domain family 16, member A	3.40 ± 0.22	3.96 ± 0.08*	3.62 ± 0.12
XLOC_026679	TCONS_00074908	NM_013252	NM_013252	CLEC5A	C-type lectin domain family 5, member A	1.79 ± 0.27	2.72 ± 0.16*	2.57 ± 0.26
XLOC_024819	TCONS_00069705	CUFF.48365.3	NM_013974_1	CLIC1	chloride intracellular channel 1	8.45 ± 0.28	9.30 ± 0.10*	8.80 ± 0.19
XLOC_000191	TCONS_00000743	NM_013943	NM_013943	CLIC4	chloride intracellular channel 4	1.47 ± 0.20	2.21 ± 0.13*	1.85 ± 0.18
XLOC_001951	TCONS_00006649	CUFF.3316.4	NM_003993	CLK2	CDC-like kinase 2	3.88 ± 0.23	4.33 ± 0.10	3.77 ± 0.15#
XLOC_009594	TCONS_00026585	CUFF.18844.1	NM_001130028	CLK3	CDC-like kinase 3	5.36 ± 0.21	5.83 ± 0.06*	5.35 ± 0.13#
XLOC_011088	TCONS_00031220	CUFF.20606.1	NM_001042432	CLN3	ceroid-lipofuscinosis, neuronal 3	4.91 ± 0.26	5.61 ± 0.10*	5.21 ± 0.17
XLOC_004527	TCONS_00012821	NM_006831	NM_006831	CLP1	CLP1, cleavage and polyadenylation factor I subunit, homolog (S. cerevisiae)	2.64 ± 0.23	3.29 ± 0.09*	2.84 ± 0.15
XLOC_013965	TCONS_00039408	NM_006012	NM_006012	CLPP	ClpP caseinolytic peptidase, ATP-dependent, proteolytic subunit homolog (E. coli)	4.32 ± 0.24	4.81 ± 0.12	4.12 ± 0.18#
XLOC_028329	TCONS_00078395	NM_001184761	NM_001184761	CLTA	clathrin, light chain (Lca)	4.45 ± 0.22	5.06 ± 0.09*	4.70 ± 0.15
XLOC_027647	TCONS_00076860	CUFF.54223.1	NM_001831	CLU	clusterin	6.53 ± 0.24	7.47 ± 0.14*	7.33 ± 0.24
XLOC_013601	TCONS_00038224	CUFF.26490.4	NM_018235	CNDP2	CNDP dipeptidase 2 (metallopeptidase M20 family)	4.89 ± 0.25	5.59 ± 0.13	4.75 ± 0.15#
XLOC_010731	TCONS_00029805	CUFF.21305.1	NM_001297	CNGB1	cyclic nucleotide gated channel beta 1	2.24 ± 0.20	3.23 ± 0.11*	3.18 ± 0.25*
XLOC_001108	TCONS_00003688	CUFF.4832.2	NM_014184	CNIH4	cornichon homolog 4 (Drosophila)	4.14 ± 0.31	5.24 ± 0.13*	4.71 ± 0.21
XLOC_013883	TCONS_00039028	NM_201277	NM_201277	CNN2	calponin 2	8.61 ± 0.26	9.34 ± 0.10*	8.90 ± 0.21
XLOC_014623	TCONS_00041695	CUFF.30105.1	NM_014516	CNOT3	CCR4-NOT transcription complex, subunit 3	5.17 ± 0.28	5.79 ± 0.11	5.11 ± 0.20#
XLOC_028851	TCONS_00079934	CUFF.56277.7	NM_033655	CNTNAP3	contactin associated protein-like 3; contactin associated protein-like 3B	2.96 ± 0.27	2.10 ± 0.14*	2.45 ± 0.24
XLOC_012047	TCONS_00033659	CUFF.23863.1	NM_001042532	COASY	Coenzyme A synthase	4.75 ± 0.24	5.43 ± 0.09*	4.89 ± 0.17#
XLOC_011073	TCONS_00031146	CUFF.20366.2	NM_153603	COG7	component of oligomeric golgi complex 7	2.31 ± 0.17	2.88 ± 0.09*	2.55 ± 0.15
XLOC_024848	TCONS_00069872	NM_080681_6	NM_080681_6	COL11A2	collagen, type XI, alpha 2	0.53 ± 0.06	0.74 ± 0.06	0.40 ± 0.06#
XLOC_023684	TCONS_00066876	NM_173465	NM_173465	COL23A1	collagen, type XXIII, alpha 1	0.30 ± 0.09	0.68 ± 0.07*	0.61 ± 0.09
XLOC_027980	TCONS_00077893	CUFF.55773.1	NM_014066	COMMD5	COMM domain containing 5	3.49 ± 0.22	4.10 ± 0.10*	3.56 ± 0.15
XLOC_002018	TCONS_00006914	CUFF.3650.2	NM_001098398	COPA	coatomer protein complex, subunit alpha	5.76 ± 0.27	6.50 ± 0.10*	6.23 ± 0.19
XLOC_021030	TCONS_00060190	CUFF.41338.2	NM_004766	COPB2	coatomer protein complex, subunit beta 2 (beta prime)	4.22 ± 0.25	5.07 ± 0.09*	4.71 ± 0.18
XLOC_020356	TCONS_00057962	CUFF.41073.3	NM_016128	COPG1		5.18 ± 0.21	5.79 ± 0.08*	5.50 ± 0.18
XLOC_027751	TCONS_00077140	NM_006837	NM_006837	COPS5	COP9 constitutive photomorphogenic homolog subunit 5 (Arabidopsis)	3.18 ± 0.26	3.87 ± 0.10*	3.42 ± 0.15
XLOC_006026	TCONS_00017377	CUFF.11214.4	NM_001164094	COPS7A	COP9 constitutive photomorphogenic homolog subunit 7A (Arabidopsis)	3.69 ± 0.23	4.25 ± 0.10	3.58 ± 0.16#
XLOC_016483	TCONS_00047618	NM_022730	NM_022730	COPS7B	COP9 constitutive photomorphogenic homolog subunit 7B (Arabidopsis)	2.75 ± 0.23	3.02 ± 0.10	2.46 ± 0.15#
XLOC_010723	TCONS_00029766	NM_020312	NM_020312	COQ9	coenzyme Q9 homolog (S. cerevisiae)	2.82 ± 0.19	3.25 ± 0.10	2.72 ± 0.14#
XLOC_011319	TCONS_00031999	CUFF.22034.1	NM_021149	COTL1	coactosin-like 1 (Dictyostelium)	8.78 ± 0.27	9.42 ± 0.11	8.77 ± 0.19#
XLOC_016090	TCONS_00046304	CUFF.32421.1	NM_001862	COX5B	cytochrome c oxidase subunit Vb	5.04 ± 0.19	5.70 ± 0.09*	5.44 ± 0.15
XLOC_014245	TCONS_00040510	CUFF.28814.4	NM_001863	COX6B1	cytochrome c oxidase subunit Vib polypeptide 1 (ubiquitous)	6.42 ± 0.18	6.89 ± 0.08*	6.72 ± 0.12
XLOC_024886	TCONS_00070060	CUFF.48736.9	NM_020939	CPNE5	copine V	4.05 ± 0.34	5.33 ± 0.13*	4.48 ± 0.26#
XLOC_000406	TCONS_00001516	NM_000098	NM_000098	CPT2	carnitine palmitoyltransferase 2	2.74 ± 0.18	3.26 ± 0.08*	3.06 ± 0.17
XLOC_001054	TCONS_00003530	CUFF.4625.1	NM_000651	CR1	complement component (3b/4b) receptor 1 (Knops blood group)	5.08 ± 0.38	6.37 ± 0.14*	6.02 ± 0.29
XLOC_001053	TCONS_00003529	NM_001877	NM_001877	CR2	complement component (3d/Epstein Barr virus) receptor 2	0.41 ± 0.09	0.60 ± 0.06	0.31 ± 0.06#
XLOC_005497	TCONS_00016299	CUFF.10335.12	NR_028026	CREBZF	CREB/ATF bZIP transcription factor	1.97 ± 0.20	2.20 ± 0.11	1.61 ± 0.10#
XLOC_019958	TCONS_00056739	CUFF.38892.1	NM_001031717	CRELD1	cysteine-rich with EGF-like domains 1	2.74 ± 0.22	3.11 ± 0.09	2.46 ± 0.17#
XLOC_019464	TCONS_00055338	NM_024324	NM_024324	CRELD2	cysteine-rich with EGF-like domains 2	3.01 ± 0.22	3.60 ± 0.09*	3.07 ± 0.15#
XLOC_000135	TCONS_00000535	CUFF.573.1	NM_014675	CROCC	ciliary rootlet coiled-coil, rootletin	3.26 ± 0.24	3.42 ± 0.14	2.70 ± 0.19#
XLOC_014156	TCONS_00040216	NM_015321	NM_015321	CRTC1	CREB regulated transcription coactivator 1	4.11 ± 0.25	4.41 ± 0.12	3.74 ± 0.18#
XLOC_019361	TCONS_00054929	CUFF.38017.1	NM_000395	CSF2RB	colony stimulating factor 2 receptor, beta, low-affinity (granulocyte-macrophage)	7.24 ± 0.39	8.28 ± 0.16*	7.02 ± 0.23#
XLOC_001504	TCONS_00005104	CUFF.1415.2	NM_031280	CSF3R	colony stimulating factor 3 receptor (granulocyte)	10.36 ± 0.29	11.08 ± 0.11*	10.54 ± 0.22
XLOC_009596	TCONS_00026596	CUFF.18857.3	NM_004383	CSK	c-src tyrosine kinase	7.31 ± 0.25	7.98 ± 0.10*	7.33 ± 0.18#
XLOC_013902	TCONS_00039193	CUFF.26828.4	NM_001319	CSNK1G2	casein kinase 1, gamma 2	6.67 ± 0.27	7.09 ± 0.12	6.35 ± 0.18#
XLOC_020673	TCONS_00059019	CUFF.39483.3	NM_033027	CSRNP1	cysteine-serine-rich nuclear protein 1	5.18 ± 0.33	5.86 ± 0.11	5.18 ± 0.19#
XLOC_019032	TCONS_00054022	NM_000100	NM_000100	CSTB	cystatin B (stefin B)	5.71 ± 0.18	6.47 ± 0.09*	6.43 ± 0.22*
XLOC_003684	TCONS_00010622	NM_015235	NM_015235	CSTF2T	cleavage stimulation factor, 3' pre-RNA, subunit 2, 64kDa, tau variant	2.86 ± 0.26	3.54 ± 0.09*	2.93 ± 0.16#
XLOC_022062	TCONS_00062482	CUFF.42354.5	NM_001012614	CTBP1	C-terminal binding protein 1	6.08 ± 0.28	6.62 ± 0.13	5.72 ± 0.18#
XLOC_022499	TCONS_00063704	CUFF.42362.1	NM_001012614	CTBP1	C-terminal binding protein 1	2.01 ± 0.26	2.27 ± 0.12	1.53 ± 0.16#
XLOC_001679	TCONS_00005709	CUFF.2137.2	NM_005274	CTBS	chitobiase, di-N-acetyl-	5.47 ± 0.24	6.14 ± 0.08*	5.78 ± 0.20
XLOC_012442	TCONS_00035228	NM_001143775	NM_001143775	CTDNEP1		6.31 ± 0.18	6.79 ± 0.08*	6.39 ± 0.13
XLOC_013613	TCONS_00038258	NM_048368	NM_048368	CTDP1	CTD (carboxy-terminal domain, RNA polymerase II, polypeptide A) phosphatase, subunit 1	4.78 ± 0.27	5.65 ± 0.10*	5.15 ± 0.21
XLOC_023024	TCONS_00064792	CUFF.46404.1	NM_001903	CTNNA1	catenin (cadherin-associated protein), alpha 1, 102kDa	4.47 ± 0.25	5.24 ± 0.10*	5.03 ± 0.19
XLOC_020060	TCONS_00057071	NM_001098210	NM_001098210	CTNNB1	catenin (cadherin-associated protein), beta 1, 88kDa	4.30 ± 0.28	5.05 ± 0.12*	4.72 ± 0.19
XLOC_018176	TCONS_00051545	NM_000308	NM_000308	CTSA	cathepsin A	6.81 ± 0.25	7.74 ± 0.13*	7.28 ± 0.20
XLOC_027579	TCONS_00076696	CUFF.53952.2	NM_147780	CTSB	cathepsin B	8.53 ± 0.16	9.09 ± 0.08*	8.90 ± 0.16
XLOC_005006	TCONS_00014671	CUFF.8055.3	NM_001909	CTSD	cathepsin D	9.02 ± 0.26	9.98 ± 0.14*	9.71 ± 0.25
XLOC_008634	TCONS_00024566	NM_001911	NM_001911	CTSG	cathepsin G	1.94 ± 0.37	1.55 ± 0.17	2.92 ± 0.38#
XLOC_010031	TCONS_00027957	CUFF.19004.2	NM_004390	CTSH	cathepsin H	5.77 ± 0.25	6.45 ± 0.10*	6.11 ± 0.22
XLOC_028405	TCONS_00078576	CUFF.56609.8	NM_001912	CTSL1	cathepsin L1	2.36 ± 0.26	3.29 ± 0.12*	2.89 ± 0.27
XLOC_018556	TCONS_00052890	CUFF.36258.1	NM_001336	CTSZ	cathepsin Z	8.02 ± 0.25	8.77 ± 0.12*	7.95 ± 0.16#
XLOC_015372	TCONS_00044542	NM_145232	NM_145232	CTU1	ATP binding domain 3	3.17 ± 0.24	3.83 ± 0.11	2.84 ± 0.19#
XLOC_010871	TCONS_00030346	NM_001012762	NM_001012762	CTU2	chromosome 16 open reading frame 84	1.98 ± 0.18	2.26 ± 0.11	1.61 ± 0.13#
XLOC_003864	TCONS_00011262	CUFF.7287.1	NM_024040	CUEDC2	CUE domain containing 2	1.96 ± 0.19	2.51 ± 0.10	1.83 ± 0.13#
XLOC_003865	TCONS_00011263	NM_024040	NM_024040	CUEDC2	CUE domain containing 2	4.47 ± 0.20	5.11 ± 0.10*	4.68 ± 0.19
XLOC_025961	TCONS_00072680	NM_001202543	NM_001202543	CUX1	cut-like homeobox 1	5.60 ± 0.24	6.58 ± 0.09*	5.99 ± 0.22
XLOC_012405	TCONS_00035061	NM_022059	NM_022059	CXCL16	chemokine (C-X-C motif) ligand 16	6.06 ± 0.31	6.89 ± 0.12*	5.96 ± 0.25#
XLOC_000572	TCONS_00001994	NM_001134402	NM_001134402	CYB561D1	cytochrome b-561 domain containing 1	4.32 ± 0.23	4.77 ± 0.08	4.21 ± 0.16#
XLOC_019714	TCONS_00056195	NM_001171660	NM_001171660	CYB5R3	cytochrome b5 reductase 3	6.31 ± 0.23	7.05 ± 0.10*	6.49 ± 0.16#
XLOC_010869	TCONS_00030339	CUFF.22194.1	NM_000101	CYBA	cytochrome b-245, alpha polypeptide	7.78 ± 0.25	8.59 ± 0.11*	8.07 ± 0.21
XLOC_011338	TCONS_00032054	CUFF.22196.1	NM_000101	CYBA	cytochrome b-245, alpha polypeptide	6.34 ± 0.29	7.41 ± 0.12*	6.41 ± 0.24#
XLOC_005294	TCONS_00015549	NM_001161452	NM_001161452	CYBASC3	cytochrome b, ascorbate dependent 3	4.59 ± 0.24	5.05 ± 0.12	4.35 ± 0.19#
XLOC_029621	TCONS_00081764	NM_000397	NM_000397	CYBB	cytochrome b-245, beta polypeptide	6.01 ± 0.35	7.05 ± 0.13*	6.54 ± 0.21
XLOC_027502	TCONS_00076532	NM_001916	NM_001916	CYC1	cytochrome c-1	5.64 ± 0.21	6.24 ± 0.10*	5.71 ± 0.18
XLOC_027972	TCONS_00077863	CUFF.55748.3	NM_138496	CYHR1	cysteine/histidine-rich 1	5.75 ± 0.25	6.21 ± 0.10	5.50 ± 0.17#
XLOC_023034	TCONS_00064821	CUFF.46446.4	NM_032412	CYSTM1		7.08 ± 0.32	8.34 ± 0.12*	8.18 ± 0.28*
XLOC_019365	TCONS_00054945	NM_013385	NM_013385	CYTH4	cytohesin 4	8.66 ± 0.27	9.49 ± 0.10*	8.82 ± 0.20#
XLOC_019366	TCONS_00054951	CUFF.38076.1	NM_013385	CYTH4	cytohesin 4	1.37 ± 0.20	1.81 ± 0.09	1.22 ± 0.14#
XLOC_007855	TCONS_00022490	NM_080760	NM_080760	DACH1	dachshund homolog 1 (Drosophila)	1.16 ± 0.19	1.90 ± 0.11*	1.84 ± 0.21
XLOC_020740	TCONS_00059268	NM_001276405	NM_001276405	DALRD3	DALR anticodon binding domain containing 3	3.25 ± 0.23	3.65 ± 0.12	2.99 ± 0.14#
XLOC_021871	TCONS_00061983	CUFF.43628.1	NM_014395	DAPP1	dual adaptor of phosphotyrosine and 3-phosphoinositides	3.62 ± 0.27	4.06 ± 0.10	3.38 ± 0.16#
XLOC_013893	TCONS_00039164	CUFF.26774.6	NM_170711	DAZAP1	DAZ associated protein 1	4.55 ± 0.22	4.91 ± 0.10	4.35 ± 0.15#
XLOC_011358	TCONS_00032173	NM_024043	NM_024043	DBNDD1	dysbindin (dystrobrevin binding protein 1) domain containing 1	1.19 ± 0.16	1.37 ± 0.09	0.87 ± 0.12#
XLOC_018164	TCONS_00051481	NM_001197129	NM_001197129	DBNDD2	dysbindin (dystrobrevin binding protein 1) domain containing 2	3.92 ± 0.23	4.28 ± 0.09	3.73 ± 0.15#
XLOC_025748	TCONS_00071965	CUFF.51461.1	NM_001014436	DBNL	drebrin-like	7.35 ± 0.24	8.32 ± 0.10*	7.82 ± 0.20
XLOC_015288	TCONS_00044316	CUFF.29724.2	NM_001352	DBP	D site of albumin promoter (albumin D-box) binding protein	2.54 ± 0.24	2.63 ± 0.13	1.95 ± 0.15#
XLOC_016781	TCONS_00048578	CUFF.32146.7	NM_004082	DCTN1	dynactin 1 (p150, glued homolog, Drosophila)	5.49 ± 0.23	6.19 ± 0.10*	5.91 ± 0.19
XLOC_006916	TCONS_00020339	CUFF.12580.3	NM_001261412	DCTN2	dynactin 2 (p50)	4.67 ± 0.20	5.29 ± 0.09*	5.12 ± 0.17
XLOC_006792	TCONS_00019832	NM_004818	NM_004818	DDX23	DEAD (Asp-Glu-Ala-Asp) box polypeptide 23	5.43 ± 0.26	6.11 ± 0.09*	5.50 ± 0.16#
XLOC_029150	TCONS_00080878	NM_022779	NM_022779	DDX31	DEAD (Asp-Glu-Ala-Asp) box polypeptide 31	0.94 ± 0.12	0.97 ± 0.07	0.60 ± 0.08#
XLOC_028786	TCONS_00079727	CUFF.56031.1	NM_014314	DDX58	DEAD (Asp-Glu-Ala-Asp) box polypeptide 58	3.51 ± 0.24	3.84 ± 0.12	3.17 ± 0.22#
XLOC_004987	TCONS_00014612	CUFF.7979.1	NM_021008	DEAF1	deformed epidermal autoregulatory factor 1 (Drosophila)	3.76 ± 0.23	4.12 ± 0.10	3.37 ± 0.16#
XLOC_002030	TCONS_00006968	NM_001039712	NM_001039712	DEDD	death effector domain containing	4.30 ± 0.23	4.88 ± 0.07*	4.54 ± 0.16
XLOC_027536	TCONS_00076630	CUFF.53867.1	NM_001925	DEFA4	defensin, alpha 4, corticostatin	2.38 ± 0.41	2.01 ± 0.20	3.63 ± 0.38#
XLOC_029088	TCONS_00080555	CUFF.57355.1	NM_020946	DENND1A	DENN/MADD domain containing 1A	4.91 ± 0.20	5.63 ± 0.11*	4.76 ± 0.14#
XLOC_001922	TCONS_00006453	CUFF.3200.10	NM_014856	DENND4B	DENN/MADD domain containing 4B	6.17 ± 0.30	6.97 ± 0.11*	6.26 ± 0.18#
XLOC_027880	TCONS_00077510	NM_024295	NM_024295	DERL1	Der1-like domain family, member 1	3.86 ± 0.22	4.30 ± 0.08	3.82 ± 0.12#
XLOC_011013	TCONS_00030926	CUFF.19960.1	NM_014015	DEXI	dexamethasone-induced transcript	3.93 ± 0.23	4.03 ± 0.12	3.30 ± 0.16#
XLOC_019211	TCONS_00054369	NR_024159	NR_024159	DGCR9	DiGeorge syndrome critical region gene 9	0.29 ± 0.06	0.66 ± 0.06*	0.42 ± 0.08
XLOC_001625	TCONS_00005591	NM_014762	NM_014762	DHCR24	24-dehydrocholesterol reductase	1.97 ± 0.20	2.72 ± 0.12*	2.50 ± 0.20
XLOC_005434	TCONS_00016057	NM_001360	NM_001360	DHCR7	7-dehydrocholesterol reductase	2.31 ± 0.28	3.27 ± 0.12*	3.29 ± 0.27*
XLOC_008628	TCONS_00024537	CUFF.15609.1	NM_001136050	DHRS1	dehydrogenase/reductase (SDR family) member 1	3.34 ± 0.22	3.99 ± 0.11*	3.60 ± 0.16
XLOC_012574	TCONS_00035656	CUFF.23240.1	NM_004475	DHRS13	dehydrogenase/reductase (SDR family) member 13	9.49 ± 0.30	10.70 ± 0.11*	10.14 ± 0.25
XLOC_017789	TCONS_00050636	CUFF.33585.2	NM_005771	DHRS9	dehydrogenase/reductase (SDR family) member 9	0.41 ± 0.13	0.84 ± 0.07*	0.63 ± 0.10
XLOC_012069	TCONS_00033718	CUFF.23985.2	NM_004941	DHX8	DEAH (Asp-Glu-Ala-His) box polypeptide 8	4.14 ± 0.22	4.75 ± 0.09*	4.46 ± 0.16
XLOC_018114	TCONS_00051296	NM_014902	NM_014902	DLGAP4	discs, large (Drosophila) homolog-associated protein 4	4.27 ± 0.26	4.98 ± 0.09*	4.40 ± 0.18#
XLOC_015242	TCONS_00044131	CUFF.29536.8	NM_004409	DMWD	dystrophia myotonica, WD repeat containing	4.81 ± 0.30	5.70 ± 0.13*	4.83 ± 0.22#
XLOC_008683	TCONS_00024676	NM_018139	NM_018139	DNAAF2		1.18 ± 0.13	1.16 ± 0.08	0.73 ± 0.10#
XLOC_013006	TCONS_00037081	CUFF.25430.13	NM_173628	DNAH17	dynein, axonemal, heavy chain 17	7.10 ± 0.36	8.17 ± 0.11*	7.78 ± 0.24
XLOC_028294	TCONS_00078297	CUFF.56049.1	NM_001539	DNAJA1	DnaJ (Hsp40) homolog, subfamily A, member 1	4.49 ± 0.28	5.25 ± 0.12*	4.79 ± 0.19
XLOC_014950	TCONS_00043045	CUFF.27972.1	NM_006145	DNAJB1	DnaJ (Hsp40) homolog, subfamily B, member 1	5.33 ± 0.16	5.62 ± 0.09	5.06 ± 0.14#
XLOC_028310	TCONS_00078347	NM_012266	NM_012266	DNAJB5	DnaJ (Hsp40) homolog, subfamily B, member 5	1.37 ± 0.21	0.87 ± 0.06*	0.93 ± 0.11
XLOC_020373	TCONS_00058034	NM_015268	NM_015268	DNAJC13	DnaJ (Hsp40) homolog, subfamily C, member 13	1.79 ± 0.27	2.63 ± 0.10*	2.30 ± 0.15
XLOC_026423	TCONS_00074131	NM_032317	NM_032317	DNAJC30	DnaJ (Hsp40) homolog, subfamily C, member 30	2.38 ± 0.19	2.38 ± 0.10	1.84 ± 0.15#
XLOC_004612	TCONS_00013131	CUFF.9319.6	NM_032344	DNAJC4	DnaJ (Hsp40) homolog, subfamily C, member 4	5.78 ± 0.20	6.42 ± 0.10*	5.96 ± 0.17
XLOC_018279	TCONS_00051955	NM_025219	NM_025219	DNAJC5	DnaJ (Hsp40) homolog, subfamily C, member 5	6.18 ± 0.28	7.13 ± 0.10*	6.52 ± 0.19
XLOC_019676	TCONS_00056072	CUFF.38212.3	NM_005740	DNAL4	dynein, axonemal, light chain 4	2.44 ± 0.16	2.98 ± 0.11	2.35 ± 0.16#
XLOC_010494	TCONS_00028874	CUFF.19795.2	NM_005223	DNASE1	deoxyribonuclease I	3.34 ± 0.20	4.03 ± 0.10*	3.74 ± 0.19
XLOC_030488	TCONS_00084252	NM_006730	NM_006730	DNASE1L1	deoxyribonuclease I-like 1	4.71 ± 0.25	5.55 ± 0.12*	5.08 ± 0.21
XLOC_014031	TCONS_00039716	CUFF.27673.1	NM_001005360	DNM2	dynamin 2	7.89 ± 0.27	8.64 ± 0.11*	8.07 ± 0.18
XLOC_014890	TCONS_00042802	CUFF.27675.1	NM_001005360	DNM2	dynamin 2	4.55 ± 0.28	5.36 ± 0.12*	4.94 ± 0.20
XLOC_023150	TCONS_00065226	CUFF.46964.6	NM_004946	DOCK2	dedicator of cytokinesis 2	6.17 ± 0.26	6.85 ± 0.10*	6.65 ± 0.19
XLOC_021614	TCONS_00061362	NM_173660	NM_173660	DOK7	docking protein 7	0.86 ± 0.14	1.00 ± 0.08	0.54 ± 0.09#
XLOC_005622	TCONS_00016736	NM_001382	NM_001382	DPAGT1	dolichyl-phosphate (UDP-N-acetylglucosamine) N-acetylglucosaminephosphotransferase 1 (GlcNAc-1-P transferase)	2.18 ± 0.22	2.73 ± 0.10	2.15 ± 0.14#
XLOC_004673	TCONS_00013453	CUFF.9635.1	NM_130443	DPP3	dipeptidyl-peptidase 3	3.49 ± 0.24	4.39 ± 0.11*	3.93 ± 0.19
XLOC_001722	TCONS_00005846	CUFF.2316.1	NM_000110	DPYD	dihydropyrimidine dehydrogenase	3.42 ± 0.27	4.17 ± 0.12*	3.83 ± 0.20
XLOC_000520	TCONS_00001846	CUFF.2291.1	NM_001938	DR1	down-regulator of transcription 1, TBP-binding (negative cofactor 2)	3.02 ± 0.26	3.75 ± 0.13*	2.85 ± 0.18#
XLOC_006414	TCONS_00018634	CUFF.13330.1	NM_018370	DRAM1	DNA-damage regulated autophagy modulator 1	3.22 ± 0.30	4.09 ± 0.12*	3.79 ± 0.20
XLOC_018991	TCONS_00053907	CUFF.36788.4	NM_006052	DSCR3	Down syndrome critical region gene 3	3.57 ± 0.25	4.18 ± 0.10*	3.72 ± 0.16
XLOC_024698	TCONS_00069246	CUFF.47747.3	NM_001271667	DTNBP1	dystrobrevin binding protein 1	3.68 ± 0.22	4.43 ± 0.08*	3.81 ± 0.15#
XLOC_007231	TCONS_00021282	CUFF.11613.1	NM_030640	DUSP16	dual specificity phosphatase 16	1.12 ± 0.17	1.11 ± 0.09	1.69 ± 0.16#
XLOC_024046	TCONS_00067294	CUFF.47480.1	NM_020185	DUSP22	similar to mitogen-activated protein kinase phosphatase x; dual specificity phosphatase 22	4.44 ± 0.22	5.05 ± 0.10*	4.41 ± 0.14#
XLOC_012756	TCONS_00036203	CUFF.23996.4	NM_004090	DUSP3	dual specificity phosphatase 3	3.85 ± 0.31	4.70 ± 0.10*	3.97 ± 0.16#
XLOC_001238	TCONS_00004150	CUFF.57.2	NM_004421	DVL1	dishevelled, dsh homolog 1 (Drosophila); dishevelled, dsh homolog 1 (Drosophila)-like 1	4.02 ± 0.30	4.27 ± 0.15	3.26 ± 0.20#
XLOC_020509	TCONS_00058427	CUFF.41882.1	NM_004423	DVL3	dishevelled, dsh homolog 3 (Drosophila)	5.11 ± 0.27	5.99 ± 0.10*	5.46 ± 0.19
XLOC_018097	TCONS_00051232	NM_001257138	NM_001257138	DYNLRB1	dynein, light chain, roadblock-type 1	6.23 ± 0.23	6.77 ± 0.08*	6.48 ± 0.15
XLOC_025204	TCONS_00071041	CUFF.50200.1	NM_006519	DYNLT1	dynein, light chain, Tctex-type 1	5.04 ± 0.30	5.77 ± 0.11*	5.46 ± 0.19
XLOC_015143	TCONS_00043728	CUFF.29021.1	NM_006484	DYRK1B	dual-specificity tyrosine-(Y)-phosphorylation regulated kinase 1B	3.72 ± 0.24	3.91 ± 0.11	3.30 ± 0.15#
XLOC_015997	TCONS_00045970	CUFF.31978.1	NM_001130981	DYSF	dysferlin, limb girdle muscular dystrophy 2B (autosomal recessive)	8.59 ± 0.34	10.02 ± 0.12*	9.57 ± 0.26
XLOC_020213	TCONS_00057657	NM_018029	NM_018029	EBLN2		2.00 ± 0.19	2.44 ± 0.11	2.81 ± 0.19*
XLOC_001381	TCONS_00004641	CUFF.741.1	NM_001113347	ECE1	endothelin converting enzyme 1	7.27 ± 0.29	8.02 ± 0.11*	7.54 ± 0.20
XLOC_017242	TCONS_00049974	NR_028501	NR_028501	ECEL1P2	endothelin converting enzyme-like 1, pseudogene 2	0.19 ± 0.07	0.53 ± 0.05*	0.39 ± 0.08
XLOC_009995	TCONS_00027849	CUFF.18843.1	NM_001142443	EDC3	enhancer of mRNA decapping 3 homolog (S. cerevisiae)	3.55 ± 0.22	4.23 ± 0.09*	3.91 ± 0.16
XLOC_018435	TCONS_00052431	CUFF.35524.2	NM_018217	EDEM2	ER degradation enhancer, mannosidase alpha-like 2	4.63 ± 0.25	5.59 ± 0.09*	5.02 ± 0.18#
XLOC_001179	TCONS_00003994	CUFF.5389.1	NM_032328	EFCAB2	EF-hand calcium binding domain 2	2.32 ± 0.20	3.17 ± 0.11*	2.45 ± 0.18#
XLOC_000115	TCONS_00000472	CUFF.493.1	NM_024329	EFHD2	EF-hand domain family, member D2	9.09 ± 0.26	9.91 ± 0.12*	9.19 ± 0.20#
XLOC_002311	TCONS_00007752	CUFF.5004.1	NM_022051	EGLN1	egl nine homolog 1 (C. elegans)	4.37 ± 0.31	5.01 ± 0.13	4.13 ± 0.19#
XLOC_023023	TCONS_00064791	NM_001964	NM_001964	EGR1	early growth response 1	1.68 ± 0.26	1.57 ± 0.11	0.97 ± 0.10#
XLOC_004649	TCONS_00013331	NM_152832	NM_152832	EHBP1L1	EH domain binding protein 1-like 1	8.50 ± 0.24	9.38 ± 0.09*	8.61 ± 0.17#
XLOC_005357	TCONS_00015793	CUFF.9377.3	NM_006795	EHD1	EH-domain containing 1	7.92 ± 0.28	8.94 ± 0.12*	8.26 ± 0.21
XLOC_020676	TCONS_00059029	NR_033965	NR_033965	EIF1B-AS1		0.67 ± 0.12	1.07 ± 0.07*	1.06 ± 0.12
XLOC_020532	TCONS_00058512	CUFF.41921.9	NM_001967	EIF4A2	similar to eukaryotic translation initiation factor 4A2; eukaryotic translation initiation factor 4A, isoform 2	4.08 ± 0.34	4.59 ± 0.14	3.79 ± 0.18#
XLOC_016491	TCONS_00047646	CUFF.34507.1	NM_004846	EIF4E2	eukaryotic translation initiation factor 4E family member 2	4.19 ± 0.22	4.83 ± 0.09*	4.41 ± 0.16
XLOC_020859	TCONS_00059702	NM_001134651	NM_001134651	EIF4E3	eukaryotic translation initiation factor 4E family member 3	4.08 ± 0.30	4.89 ± 0.12*	4.31 ± 0.19
XLOC_001380	TCONS_00004613	CUFF.645.18	NM_001198801	EIF4G3	eukaryotic translation initiation factor 4 gamma, 3	3.44 ± 0.27	4.23 ± 0.09*	4.04 ± 0.19
XLOC_018436	TCONS_00052446	CUFF.35535.1	NM_002212	EIF6	eukaryotic translation initiation factor 6	5.29 ± 0.21	5.94 ± 0.09*	5.47 ± 0.18
XLOC_030368	TCONS_00083922	CUFF.59229.3	NM_001421	ELF4	E74-like factor 4 (ets domain transcription factor)	5.76 ± 0.29	6.58 ± 0.10*	5.90 ± 0.17#
XLOC_030130	TCONS_00083235	NM_001114123	NM_001114123	ELK1	ELK1, member of ETS oncogene family	3.04 ± 0.25	3.52 ± 0.12	2.80 ± 0.15#
XLOC_018506	TCONS_00052676	CUFF.35811.4	NM_133171	ELMO2	engulfment and cell motility 2	4.37 ± 0.29	5.28 ± 0.11*	4.77 ± 0.20
XLOC_010753	TCONS_00029939	CUFF.21436.1	NM_024712	ELMO3	engulfment and cell motility 3	5.81 ± 0.21	6.20 ± 0.08	5.66 ± 0.12#
XLOC_016038	TCONS_00046139	NM_001135023	NM_001135023	ELMOD3	ELMO/CED-12 domain containing 3	3.44 ± 0.20	3.97 ± 0.08*	3.57 ± 0.16
XLOC_014904	TCONS_00042860	CUFF.27775.3	NM_032377	ELOF1	elongation factor 1 homolog (S. cerevisiae)	5.98 ± 0.12	6.13 ± 0.06	5.80 ± 0.09#
XLOC_001554	TCONS_00005287	CUFF.1619.9	NM_001256399	ELOVL1	elongation of very long chain fatty acids (FEN1/Elo2, SUR4/Elo3, yeast)-like 1	5.16 ± 0.21	5.79 ± 0.09*	5.47 ± 0.17
XLOC_014511	TCONS_00041481	NM_206538	NM_206538	EMC10		5.93 ± 0.25	6.47 ± 0.12	5.74 ± 0.19#
XLOC_011737	TCONS_00032603	NM_031298	NM_031298	EMC6		1.07 ± 0.14	1.52 ± 0.08*	0.90 ± 0.10#
XLOC_011327	TCONS_00032015	CUFF.22120.1	NM_006067	EMC8		2.54 ± 0.19	2.96 ± 0.09	2.42 ± 0.14#
XLOC_008619	TCONS_00024492	NM_016049	NM_016049	EMC9		2.15 ± 0.20	2.71 ± 0.09*	2.21 ± 0.13#
XLOC_010434	TCONS_00028647	NM_001257370	NM_001257370	EME2	essential meiotic endonuclease 1 homolog 2 (S. pombe)	1.50 ± 0.18	1.96 ± 0.12	1.25 ± 0.12#
XLOC_013449	TCONS_00037797	CUFF.25805.1	NM_032048	EMILIN2	elastin microfibril interfacer 2	5.42 ± 0.29	6.96 ± 0.14*	6.46 ± 0.25*
XLOC_015237	TCONS_00044109	CUFF.29513.5	NM_001193268	EML2	echinoderm microtubule associated protein like 2	4.02 ± 0.25	4.80 ± 0.09*	4.45 ± 0.19
XLOC_013972	TCONS_00039428	CUFF.27385.1	NM_001974	EMR1	egf-like module containing, mucin-like, hormone receptor-like 1	5.25 ± 0.35	6.56 ± 0.16*	6.13 ± 0.34
XLOC_028589	TCONS_00079158	CUFF.57666.1	NM_004435	ENDOG	endonuclease G	1.72 ± 0.21	2.17 ± 0.11	1.54 ± 0.16#
XLOC_006167	TCONS_00017875	CUFF.12098.2	NM_001172439	ENDOU	26 serine protease	1.13 ± 0.13	1.49 ± 0.09	1.04 ± 0.11#
XLOC_012301	TCONS_00034641	CUFF.25508.1	NM_001042573	ENGASE	endo-beta-N-acetylglucosaminidase	4.39 ± 0.27	4.54 ± 0.13	3.54 ± 0.18#
XLOC_001290	TCONS_00004405	CUFF.279.1	NM_001428	ENO1	enolase 1, (alpha)	8.42 ± 0.28	9.40 ± 0.11*	9.05 ± 0.23
XLOC_013030	TCONS_00037202	CUFF.25599.2	NM_144679	ENTHD2		5.70 ± 0.28	6.28 ± 0.12	5.50 ± 0.19#
XLOC_029209	TCONS_00081091	NM_203468	NM_203468	ENTPD2	ectonucleoside triphosphate diphosphohydrolase 2	1.31 ± 0.32	0.41 ± 0.07*	0.45 ± 0.10*
XLOC_003368	TCONS_00009669	NM_020354	NM_020354	ENTPD7	ectonucleoside triphosphate diphosphohydrolase 7	1.42 ± 0.29	2.49 ± 0.14*	2.20 ± 0.20
XLOC_013702	TCONS_00038533	CUFF.26249.5	NM_020964	EPG5		3.26 ± 0.26	4.08 ± 0.09*	3.52 ± 0.16
XLOC_014656	TCONS_00041893	CUFF.30287.1	NM_007279	EPN1	epsin 1	7.53 ± 0.25	8.13 ± 0.12	7.42 ± 0.16#
XLOC_014644	TCONS_00041852	NM_133180	NM_133180	EPS8L1	EPS8-like 1	1.23 ± 0.16	1.50 ± 0.10	0.95 ± 0.13#
XLOC_027154	TCONS_00075544	CUFF.53886.3	NM_153332	ERI1	exoribonuclease 1	1.70 ± 0.25	2.36 ± 0.10*	1.90 ± 0.16
XLOC_003841	TCONS_00011150	NM_006459	NM_006459	ERLIN1	ER lipid raft associated 1	3.31 ± 0.35	4.17 ± 0.14*	3.66 ± 0.22
XLOC_004619	TCONS_00013185	CUFF.9337.1	NM_004451	ESRRA	estrogen-related receptor alpha	5.06 ± 0.26	5.43 ± 0.11	4.75 ± 0.15#
XLOC_018834	TCONS_00053399	NM_001256295	NM_001256295	ETS2	v-ets erythroblastosis virus E26 oncogene homolog 2 (avian)	4.17 ± 0.32	5.25 ± 0.14*	4.92 ± 0.27
XLOC_006080	TCONS_00017593	NM_001987	NM_001987	ETV6	ets variant 6	4.88 ± 0.25	5.67 ± 0.08*	5.21 ± 0.17
XLOC_024882	TCONS_00070034	CUFF.48685.3	NM_001207035	ETV7	ets variant 7	2.57 ± 0.37	3.33 ± 0.25	1.63 ± 0.27#
XLOC_013989	TCONS_00039557	CUFF.27459.1	NM_145245	EVI5L	ecotropic viral integration site 5-like	3.23 ± 0.25	3.81 ± 0.11	3.17 ± 0.17#
XLOC_019316	TCONS_00054708	NM_001163287	NM_001163287	EWSR1	similar to Ewing sarcoma breakpoint region 1; Ewing sarcoma breakpoint region 1	5.88 ± 0.25	6.52 ± 0.09*	6.17 ± 0.15
XLOC_011229	TCONS_00031629	NM_178516	NM_178516	EXOC3L1		1.79 ± 0.19	2.21 ± 0.17	1.06 ± 0.19#
XLOC_012984	TCONS_00036991	NR_028133	NR_028133	EXOC7	exocyst complex component 7	5.86 ± 0.23	6.50 ± 0.09*	6.08 ± 0.16
XLOC_028845	TCONS_00079922	NM_016042	NM_016042	EXOSC3	exosome component 3	2.13 ± 0.18	2.66 ± 0.09*	2.19 ± 0.13
XLOC_027500	TCONS_00076520	CUFF.55716.1	NM_019037	EXOSC4	exosome component 4	4.15 ± 0.31	5.55 ± 0.13*	4.91 ± 0.33
XLOC_027871	TCONS_00077488	NM_000127	NM_000127	EXT1	exostoses (multiple) 1	2.73 ± 0.23	3.48 ± 0.11*	3.27 ± 0.20
XLOC_002068	TCONS_00007094	NM_000130	NM_000130	F5	coagulation factor V (proaccelerin, labile factor)	4.09 ± 0.35	5.10 ± 0.14*	5.01 ± 0.25
XLOC_004706	TCONS_00013677	CUFF.9865.1	NM_003824	FADD	Fas (TNFRSF6)-associated via death domain	4.62 ± 0.24	5.36 ± 0.10*	5.06 ± 0.16
XLOC_001597	TCONS_00005479	NM_007051	NM_007051	FAF1	Fas (TNFRSF6) associated factor 1	1.95 ± 0.20	2.48 ± 0.09*	2.33 ± 0.11
XLOC_022756	TCONS_00064006	NM_019018	NM_019018	FAM105A	family with sequence similarity 105, member A	3.59 ± 0.24	4.33 ± 0.12*	4.40 ± 0.23
XLOC_014744	TCONS_00042205	CUFF.26817.3	NM_031213	FAM108A1	family with sequence similarity 108, member A4; family with sequence similarity 108, member A5; family with sequence similarity 108, member A1	6.91 ± 0.26	7.49 ± 0.13	6.59 ± 0.20#
XLOC_007076	TCONS_00020807	NM_001177997	NM_001177997	FAM109A	family with sequence similarity 109, member A	2.76 ± 0.22	3.03 ± 0.13	2.16 ± 0.17#
XLOC_017963	TCONS_00050830	NM_001042353	NM_001042353	FAM110A	family with sequence similarity 110, member A	4.37 ± 0.22	4.93 ± 0.13	4.18 ± 0.21#
XLOC_026130	TCONS_00073243	NM_001130025	NM_001130025	FAM115C	family with sequence similarity 115, member C; family with sequence similarity 115, member D (pseudogene)	2.88 ± 0.23	3.46 ± 0.08*	3.23 ± 0.19
XLOC_024647	TCONS_00069057	NM_032448	NM_032448	FAM120B	family with sequence similarity 120B	2.85 ± 0.19	3.43 ± 0.09*	3.18 ± 0.15
XLOC_028369	TCONS_00078479	NM_138333	NM_138333	FAM122A	family with sequence similarity 122A	2.97 ± 0.19	3.16 ± 0.09	2.54 ± 0.10#
XLOC_029920	TCONS_00082630	CUFF.59260.1	NM_001078171	FAM127A	family with sequence similarity 127, member A	3.83 ± 0.24	4.47 ± 0.11	3.73 ± 0.17#
XLOC_030399	TCONS_00084013	NM_001134321	NM_001134321	FAM127B	family with sequence similarity 127, member B	2.96 ± 0.22	3.27 ± 0.10	2.56 ± 0.16#
XLOC_002137	TCONS_00007270	CUFF.4229.1	NM_052966	FAM129A	family with sequence similarity 129, member A	7.10 ± 0.28	7.96 ± 0.11*	7.67 ± 0.24
XLOC_020517	TCONS_00058473	CUFF.41890.1	NM_144635	FAM131A	family with sequence similarity 131, member A	3.09 ± 0.21	3.39 ± 0.11	2.77 ± 0.14#
XLOC_028704	TCONS_00079561	NM_001145249	NM_001145249	FAM157B	family with sequence similarity 157, member B	2.62 ± 0.24	3.47 ± 0.11*	3.23 ± 0.23
XLOC_005073	TCONS_00014850	CUFF.8285.3	NM_032127	FAM160A2	family with sequence similarity 160, member A2	4.69 ± 0.29	5.64 ± 0.11*	5.05 ± 0.21
XLOC_010414	TCONS_00028583	NM_023933	NM_023933	FAM173A	family with sequence similarity 173, member A	2.66 ± 0.22	3.30 ± 0.13	2.32 ± 0.19#
XLOC_023676	TCONS_00066775	CUFF.47291.1	NM_005451	FAM193B	hypothetical protein FLJ10404	9.24 ± 0.27	10.00 ± 0.11*	9.56 ± 0.21
XLOC_010408	TCONS_00028555	CUFF.19547.1	NM_138418	FAM195A	chromosome 16 open reading frame 14	2.52 ± 0.23	2.75 ± 0.12	2.05 ± 0.16#
XLOC_013043	TCONS_00037242	CUFF.25643.5	NM_001093767	FAM195B	hypothetical protein LOC348262	5.04 ± 0.24	5.53 ± 0.12	4.80 ± 0.17#
XLOC_023637	TCONS_00066614	NM_001129891	NM_001129891	FAM196B	Uncharacterized protein LOC100131897	0.34 ± 0.07	0.44 ± 0.05	0.68 ± 0.09*
XLOC_012931	TCONS_00036779	CUFF.24935.11	NM_001243746	FAM20A	family with sequence similarity 20, member A	3.09 ± 0.26	4.39 ± 0.15*	4.17 ± 0.26*
XLOC_025599	TCONS_00071510	CUFF.50565.1	NM_020223	FAM20C	family with sequence similarity 20, member C	2.20 ± 0.24	3.01 ± 0.13*	2.19 ± 0.17#
XLOC_012509	TCONS_00035457	NM_207387	NM_207387	FAM211A		3.32 ± 0.15	2.75 ± 0.09*	2.67 ± 0.16*
XLOC_003185	TCONS_00009112	NM_001005751	NM_001005751	FAM21B	family with sequence similarity 21, member B; family with sequence similarity 21, member A	0.85 ± 0.13	1.15 ± 0.08	0.74 ± 0.10#
XLOC_012570	TCONS_00035650	NM_001077498	NM_001077498	FAM222B		2.64 ± 0.20	3.19 ± 0.08*	2.72 ± 0.17
XLOC_001473	TCONS_00004972	NM_001167676	NM_001167676	FAM229A		2.40 ± 0.24	2.77 ± 0.11	2.11 ± 0.17#
XLOC_024498	TCONS_00068657	NM_001276460	NM_001276460	FAM26F	family with sequence similarity 26, member F	2.32 ± 0.30	2.98 ± 0.20	1.72 ± 0.20#
XLOC_020559	TCONS_00058588	NM_153690	NM_153690	FAM43A	family with sequence similarity 43, member A	2.59 ± 0.26	2.76 ± 0.12	2.01 ± 0.14#
XLOC_024058	TCONS_00067339	NM_012135	NM_012135	FAM50B	family with sequence similarity 50, member B	1.42 ± 0.17	1.77 ± 0.09	1.27 ± 0.10#
XLOC_018206	TCONS_00051652	CUFF.36161.1	NM_080829	FAM65C	family with sequence similarity 65, member C	2.49 ± 0.22	3.21 ± 0.12*	3.04 ± 0.21
XLOC_027439	TCONS_00076323	NM_032899	NM_032899	FAM83A	family with sequence similarity 83, member A	1.48 ± 0.22	1.30 ± 0.14	2.25 ± 0.29#
XLOC_011225	TCONS_00031618	NR_024525	NR_024525	FAM96B	family with sequence similarity 96, member B	4.56 ± 0.23	4.98 ± 0.10	4.37 ± 0.17#
XLOC_014286	TCONS_00040631	NM_174905	NM_174905	FAM98C	family with sequence similarity 98, member C	4.04 ± 0.24	4.48 ± 0.12	3.72 ± 0.17#
XLOC_007665	TCONS_00021906	NM_001001715	NM_001001715	FARP1	FERM, RhoGEF (ARHGEF) and pleckstrin domain protein 1 (chondrocyte-derived)	0.38 ± 0.06	0.36 ± 0.04	0.66 ± 0.09#
XLOC_026733	TCONS_00075040	CUFF.53715.3	NM_006712	FASTK	Fas-activated serine/threonine kinase	5.15 ± 0.25	5.62 ± 0.11	4.80 ± 0.17#
XLOC_006565	TCONS_00019110	CUFF.14240.1	NM_001142641	FBRSL1	fibrosin-like 1	5.17 ± 0.34	5.73 ± 0.15	4.74 ± 0.19#
XLOC_014870	TCONS_00042702	NM_017703	NM_017703	FBXL12	F-box and leucine-rich repeat protein 12	2.49 ± 0.21	2.99 ± 0.11	2.31 ± 0.15#
XLOC_005992	TCONS_00017263	CUFF.11103.1	NM_152441	FBXL14	F-box and leucine-rich repeat protein 14	1.10 ± 0.16	1.22 ± 0.09	0.73 ± 0.10#
XLOC_006581	TCONS_00019192	NM_152441	NM_152441	FBXL14	F-box and leucine-rich repeat protein 14	2.53 ± 0.29	3.03 ± 0.14	1.87 ± 0.16#
XLOC_003396	TCONS_00009735	NM_024326	NM_024326	FBXL15	F-box and leucine-rich repeat protein 15	3.48 ± 0.24	4.02 ± 0.11	3.36 ± 0.20#
XLOC_010913	TCONS_00030601	CUFF.19555.2	NM_153350	FBXL16	F-box and leucine-rich repeat protein 16	2.14 ± 0.26	2.17 ± 0.15	1.36 ± 0.16#
XLOC_027966	TCONS_00077837	CUFF.55740.1	NM_012162	FBXL6	F-box and leucine-rich repeat protein 6	3.38 ± 0.27	3.82 ± 0.11	2.96 ± 0.20#
XLOC_003052	TCONS_00008659	NM_001258452	NM_001258452	FBXO18	F-box protein, helicase, 18	4.16 ± 0.16	4.70 ± 0.08*	4.43 ± 0.12
XLOC_001340	TCONS_00004492	CUFF.541.1	NM_018994	FBXO42	F-box protein 42	2.92 ± 0.21	3.51 ± 0.09*	3.18 ± 0.15
XLOC_000083	TCONS_00000362	NM_018438	NM_018438	FBXO6	F-box protein 6	4.45 ± 0.29	5.50 ± 0.12*	4.43 ± 0.20#
XLOC_000855	TCONS_00002929	CUFF.3747.1	NM_004106	FCER1G	Fc fragment of IgE, high affinity I, receptor for; gamma polypeptide	7.87 ± 0.28	9.16 ± 0.13*	8.77 ± 0.25
XLOC_014833	TCONS_00042589	CUFF.27452.4	NM_001220500	FCER2	Fc fragment of IgE, low affinity II, receptor for (CD23)	3.23 ± 0.33	3.58 ± 0.16	2.54 ± 0.23#
XLOC_000674	TCONS_00002277	NM_000566	NM_000566	FCGR1A	Fc fragment of IgG, high affinity Ic, receptor (CD64); Fc fragment of IgG, high affinity Ia, receptor (CD64)	2.82 ± 0.30	4.02 ± 0.13*	3.13 ± 0.23#
XLOC_001810	TCONS_00006121	NR_045213	NR_045213	FCGR1B	Fc fragment of IgG, high affinity Ib, receptor (CD64)	3.23 ± 0.31	4.37 ± 0.10*	3.71 ± 0.20#
XLOC_000671	TCONS_00002268	NR_027484	NR_027484	FCGR1C	Fc fragment of IgG, high affinity Ic, receptor (CD64); Fc fragment of IgG, high affinity Ia, receptor (CD64)	0.82 ± 0.20	1.58 ± 0.11*	0.79 ± 0.15#
XLOC_000860	TCONS_00002948	NM_021642	NM_021642	FCGR2C	Fc fragment of IgG, low affinity IIb, receptor (CD32); Fc fragment of IgG, low affinity IIc, receptor for (CD32)	7.45 ± 0.28	8.27 ± 0.10*	7.85 ± 0.21
XLOC_027169	TCONS_00075577	CUFF.53951.1	NM_004462	FDFT1	farnesyl-diphosphate farnesyltransferase 1	4.92 ± 0.18	5.46 ± 0.08*	5.19 ± 0.14
XLOC_014878	TCONS_00042726	CUFF.27597.1	NM_001031734	FDX1L	ferredoxin 1-like	2.25 ± 0.18	2.47 ± 0.11	1.86 ± 0.15#
XLOC_013951	TCONS_00039348	NM_018708	NM_018708	FEM1A	fem-1 homolog a (C. elegans); similar to fem-1 homolog a (C.elegans); similar to fem-1 homolog a	3.76 ± 0.20	4.16 ± 0.10	3.54 ± 0.11#
XLOC_004611	TCONS_00013117	CUFF.9307.1	NM_178443	FERMT3	fermitin family homolog 3 (Drosophila)	8.04 ± 0.31	9.07 ± 0.12*	8.38 ± 0.22
XLOC_009701	TCONS_00026895	CUFF.19257.4	NM_002005	FES	feline sarcoma oncogene	7.06 ± 0.27	7.96 ± 0.11*	7.24 ± 0.22#
XLOC_014239	TCONS_00040478	CUFF.28802.1	NM_005306	FFAR2	free fatty acid receptor 2	8.18 ± 0.29	9.15 ± 0.11*	8.31 ± 0.24#
XLOC_014237	TCONS_00040472	CUFF.28786.1	NM_005304	FFAR3	free fatty acid receptor 3	2.16 ± 0.31	3.87 ± 0.18*	3.53 ± 0.34*
XLOC_024309	TCONS_00068153	CUFF.48746.1	NM_173558	FGD2	FYVE, RhoGEF and PH domain containing 2	5.25 ± 0.25	5.86 ± 0.13	5.00 ± 0.19#
XLOC_028425	TCONS_00078622	CUFF.56738.4	NM_001083536	FGD3	FYVE, RhoGEF and PH domain containing 3	8.16 ± 0.25	8.77 ± 0.10	8.13 ± 0.18#
XLOC_011789	TCONS_00032827	CUFF.22857.1	NM_004112	FGF11	fibroblast growth factor 11	1.16 ± 0.14	1.43 ± 0.07	1.03 ± 0.12#
XLOC_030414	TCONS_00084049	NM_004114	NM_004114	FGF13	fibroblast growth factor 13	0.41 ± 0.11	1.11 ± 0.12*	0.62 ± 0.14
XLOC_000426	TCONS_00001578	NM_001113411	NM_001113411	FGGY	FGGY carbohydrate kinase domain containing	1.16 ± 0.16	1.72 ± 0.09*	1.70 ± 0.17
XLOC_001439	TCONS_00004852	CUFF.1047.1	NM_001042747	FGR	Gardner-Rasheed feline sarcoma viral (v-fgr) oncogene homolog	8.56 ± 0.29	9.60 ± 0.11*	8.99 ± 0.23
XLOC_024479	TCONS_00068623	CUFF.49550.2	NM_014845	FIG4	FIG4 homolog (S. cerevisiae)	2.92 ± 0.22	3.67 ± 0.11*	3.45 ± 0.21
XLOC_015454	TCONS_00044912	CUFF.30277.3	NM_032836	FIZ1	FLT3-interacting zinc finger 1	2.65 ± 0.21	3.07 ± 0.11	2.45 ± 0.13#
XLOC_029038	TCONS_00080398	CUFF.57174.4	NM_015258	FKBP15	FK506 binding protein 15, 133kDa	4.92 ± 0.22	5.73 ± 0.09*	5.34 ± 0.19
XLOC_018302	TCONS_00052020	NM_015685	NM_015685	FKBP1A	FK506 binding protein 1A, 12kDa	6.30 ± 0.29	7.20 ± 0.09*	6.66 ± 0.19
XLOC_005998	TCONS_00017297	NM_002014	NM_002014	FKBP4	FK506 binding protein 4, 59kDa	4.09 ± 0.15	4.79 ± 0.13*	4.10 ± 0.16#
XLOC_012524	TCONS_00035506	NM_001256264	NM_001256264	FLII	flightless I homolog (Drosophila)	6.71 ± 0.25	7.44 ± 0.11*	7.10 ± 0.19
XLOC_022356	TCONS_00063319	NR_037596	NR_037596	FLJ14186	hypothetical LOC401149	2.60 ± 0.24	3.64 ± 0.12*	2.95 ± 0.19#
XLOC_020557	TCONS_00058582	NR_033929	NR_033929	FLJ34208	hypothetical protein LOC401106	0.41 ± 0.10	0.91 ± 0.09*	0.95 ± 0.16
XLOC_005669	TCONS_00016834	CUFF.10895.2	NR_033839	FLJ39051	hypothetical protein LOC399972	3.89 ± 0.34	5.33 ± 0.12*	4.84 ± 0.27
XLOC_026027	TCONS_00072932	CUFF.52991.2	NR_024368	FLJ45340	hypothetical LOC402483; similar to capicua-like protein/double homeodomain 4 fusion protein	6.74 ± 0.26	7.63 ± 0.10*	7.32 ± 0.26
XLOC_014713	TCONS_00042058	NR_028324	NR_028324	FLJ45445	hypothetical LOC399844	6.19 ± 0.34	7.31 ± 0.14*	6.23 ± 0.24#
XLOC_024796	TCONS_00069517	CUFF.48240.3	NM_005803_1	FLOT1	flotillin 1	8.30 ± 0.28	9.28 ± 0.10*	8.94 ± 0.24
XLOC_023704	TCONS_00066927	NM_182925	NM_182925	FLT4	fms-related tyrosine kinase 4	1.53 ± 0.16	1.64 ± 0.09	1.15 ± 0.12#
XLOC_008334	TCONS_00023691	NM_017791	NM_017791	FLVCR2	feline leukemia virus subgroup C cellular receptor family, member 2	2.86 ± 0.26	3.86 ± 0.12*	3.24 ± 0.21
XLOC_020481	TCONS_00058352	CUFF.41675.2	NM_022763	FNDC3B	fibronectin type III domain containing 3B	4.00 ± 0.26	4.73 ± 0.11*	4.52 ± 0.21
XLOC_023615	TCONS_00066568	NM_001001343	NM_001001343	FNDC9		0.63 ± 0.11	0.59 ± 0.06	1.02 ± 0.12#
XLOC_004723	TCONS_00013738	CUFF.9909.1	NM_000804	FOLR2	folate receptor 2 (fetal)	6.39 ± 0.33	7.56 ± 0.17*	7.24 ± 0.33
XLOC_015864	TCONS_00045579	CUFF.30888.1	NM_005253	FOSL2	FOS-like antigen 2	6.46 ± 0.37	7.51 ± 0.12*	6.76 ± 0.22
XLOC_024472	TCONS_00068605	NM_201559	NM_201559	FOXO3	forkhead box O3; forkhead box O3B pseudogene	5.36 ± 0.17	5.00 ± 0.11	5.57 ± 0.14#
XLOC_015385	TCONS_00044610	CUFF.29974.2	NM_001193306	FPR1	formyl peptide receptor 1	9.31 ± 0.26	10.17 ± 0.10*	9.93 ± 0.21
XLOC_014535	TCONS_00041547	CUFF.29976.1	NM_001462	FPR2	formyl peptide receptor 2	5.48 ± 0.36	6.53 ± 0.14*	5.89 ± 0.23
XLOC_003353	TCONS_00009601	CUFF.7145.2	NM_005479	FRAT1	frequently rearranged in advanced T-cell lymphomas	6.39 ± 0.26	6.99 ± 0.12	6.31 ± 0.17#
XLOC_003822	TCONS_00011076	CUFF.7147.1	NM_012083	FRAT2	frequently rearranged in advanced T-cell lymphomas 2	7.69 ± 0.31	8.44 ± 0.12*	7.69 ± 0.19#
XLOC_018056	TCONS_00051117	CUFF.35346.1	NR_003579	FRG1B	FSHD region gene 1 family, member B; FSHD region gene 1 pseudogene; hypothetical protein LOC100134091	2.45 ± 0.22	2.74 ± 0.13	1.98 ± 0.20#
XLOC_004641	TCONS_00013291	NM_031904	NM_031904	FRMD8	FERM domain containing 8	4.77 ± 0.27	5.03 ± 0.11	4.34 ± 0.15#
XLOC_024913	TCONS_00070172	NM_006653	NM_006653	FRS3	fibroblast growth factor receptor substrate 3	1.22 ± 0.18	1.74 ± 0.12	1.08 ± 0.11#
XLOC_029662	TCONS_00081892	CUFF.58543.1	NM_177439	FTSJ1	FtsJ homolog 1 (E. coli)	2.63 ± 0.22	2.96 ± 0.10	2.38 ± 0.14#
XLOC_012902	TCONS_00036661	NM_017647	NM_017647	FTSJ3	FtsJ homolog 3 (E. coli)	3.95 ± 0.21	4.56 ± 0.09*	4.30 ± 0.15
XLOC_024313	TCONS_00068187	NM_015050	NM_015050	FTSJD2	FtsJ methyltransferase domain containing 2	4.13 ± 0.25	4.63 ± 0.11	3.96 ± 0.16#
XLOC_010796	TCONS_00030108	CUFF.21712.4	NM_145059	FUK	fucokinase	3.03 ± 0.22	3.46 ± 0.12	2.83 ± 0.17#
XLOC_003250	TCONS_00009282	CUFF.6684.3	NM_004922	FUT11	fucosyltransferase 11 (alpha (1,3) fucosyltransferase)	5.48 ± 0.24	6.06 ± 0.09*	5.65 ± 0.15
XLOC_029207	TCONS_00081084	NM_004479	NM_004479	FUT7	fucosyltransferase 7 (alpha (1,3) fucosyltransferase)	6.11 ± 0.28	7.32 ± 0.12*	6.47 ± 0.26#
XLOC_023307	TCONS_00065654	CUFF.45084.6	NM_001465	FYB	FYN binding protein (FYB-120/130)	7.53 ± 0.25	8.32 ± 0.13*	7.99 ± 0.21
XLOC_001060	TCONS_00003552	NM_015714	NM_015714	G0S2	G0/G1switch 2	1.80 ± 0.28	3.15 ± 0.13*	2.53 ± 0.24
XLOC_005884	TCONS_00017108	CUFF.10283.1	NM_080491	GAB2	GRB2-associated binding protein 2	0.82 ± 0.21	2.03 ± 0.15*	2.00 ± 0.24*
XLOC_005885	TCONS_00017109	CUFF.10290.1	NM_080491	GAB2	GRB2-associated binding protein 2	1.35 ± 0.25	2.68 ± 0.17*	2.90 ± 0.29*
XLOC_024776	TCONS_00069442	CUFF.48182.8	NM_001470_3	GABBR1	gamma-aminobutyric acid (GABA) B receptor, 1	4.62 ± 0.29	5.58 ± 0.11*	4.95 ± 0.22
XLOC_000455	TCONS_00001670	CUFF.2080.6	NM_001924	GADD45A	growth arrest and DNA-damage-inducible, alpha	3.71 ± 0.28	4.94 ± 0.15*	4.66 ± 0.29
XLOC_013913	TCONS_00039239	NM_015675	NM_015675	GADD45B	growth arrest and DNA-damage-inducible, beta	5.63 ± 0.28	6.65 ± 0.10*	5.96 ± 0.20#
XLOC_011347	TCONS_00032089	CUFF.22232.6	NM_000512	GALNS	galactosamine (N-acetyl)-6-sulfate sulfatase	4.05 ± 0.30	4.80 ± 0.10*	4.31 ± 0.17
XLOC_016645	TCONS_00048187	NM_001253827	NM_001253827	GALNT14	UDP-N-acetyl-alpha-D-galactosamine:polypeptide N-acetylgalactosaminyltransferase 14 (GalNAc-T14)	2.65 ± 0.30	4.18 ± 0.17*	4.03 ± 0.30*
XLOC_001137	TCONS_00003841	NM_004481	NM_004481	GALNT2	UDP-N-acetyl-alpha-D-galactosamine:polypeptide N-acetylgalactosaminyltransferase 2 (GalNAc-T2)	4.96 ± 0.33	6.40 ± 0.12*	5.65 ± 0.29
XLOC_006023	TCONS_00017370	NM_002046	NM_002046	GAPDH	glyceraldehyde-3-phosphate dehydrogenase-like 6; hypothetical protein LOC100133042; glyceraldehyde-3-phosphate dehydrogenase	10.55 ± 0.24	11.49 ± 0.11*	11.30 ± 0.24
XLOC_025706	TCONS_00071849	NM_002047	NM_002047	GARS	glycyl-tRNA synthetase	3.14 ± 0.20	3.76 ± 0.10*	3.72 ± 0.14
XLOC_007936	TCONS_00022647	NM_001143946	NM_001143946	GAS6	similar to growth arrest-specific 6; growth arrest-specific 6	2.93 ± 0.28	3.87 ± 0.12*	3.14 ± 0.21#
XLOC_012483	TCONS_00035384	NM_003644	NM_003644	GAS7	growth arrest-specific 7	6.81 ± 0.31	8.04 ± 0.11*	7.30 ± 0.26#
XLOC_010896	TCONS_00030483	NR_023348	NR_023348	GAS8	growth arrest-specific 8	1.22 ± 0.19	1.56 ± 0.09	1.06 ± 0.10#
XLOC_029671	TCONS_00081938	CUFF.58557.1	NM_002049	GATA1	GATA binding protein 1 (globin transcription factor 1)	5.06 ± 0.15	4.54 ± 0.09	4.34 ± 0.16*
XLOC_020983	TCONS_00060048	NM_001145662	NM_001145662	GATA2	GATA binding protein 2	2.46 ± 0.25	2.26 ± 0.15	1.43 ± 0.21*#
XLOC_014164	TCONS_00040247	CUFF.28477.1	NM_017660	GATAD2A	GATA zinc finger domain containing 2A	5.47 ± 0.24	5.98 ± 0.10	5.43 ± 0.15#
XLOC_001948	TCONS_00006629	CUFF.3311.3	NM_001005741	GBA	glucosidase, beta; acid (includes glucosylceramidase)	4.30 ± 0.28	5.40 ± 0.10*	5.28 ± 0.24*
XLOC_029153	TCONS_00080888	CUFF.57872.1	NM_006266	GBGT1	globoside alpha-1,3-N-acetylgalactosaminyltransferase 1	5.78 ± 0.19	6.23 ± 0.08	5.72 ± 0.12#
XLOC_001697	TCONS_00005768	CUFF.2212.3	NM_002053	GBP1	guanylate binding protein 1, interferon-inducible, 67kDa	4.30 ± 0.38	4.98 ± 0.22	3.64 ± 0.30#
XLOC_001698	TCONS_00005771	CUFF.2216.6	NM_004120	GBP2	guanylate binding protein 2, interferon-inducible	7.10 ± 0.27	7.83 ± 0.11*	7.08 ± 0.21#
XLOC_001696	TCONS_00005766	NM_018284	NM_018284	GBP3	guanylate binding protein 3	1.90 ± 0.29	2.58 ± 0.14	1.74 ± 0.19#
XLOC_001700	TCONS_00005783	NM_052941	NM_052941	GBP4	guanylate binding protein 4	3.76 ± 0.28	4.30 ± 0.19	3.27 ± 0.25#
XLOC_001701	TCONS_00005784	CUFF.2226.1	NM_052942	GBP5	guanylate binding protein 5	5.42 ± 0.39	5.93 ± 0.22	4.41 ± 0.29#
XLOC_016264	TCONS_00046863	CUFF.33507.1	NM_012198	GCA	grancalcin, EF-hand calcium binding protein	5.86 ± 0.39	6.85 ± 0.15*	6.42 ± 0.25
XLOC_026618	TCONS_00074727	NM_024523	NM_024523	GCC1	GRIP and coiled-coil domain containing 1	3.47 ± 0.23	3.86 ± 0.10	3.29 ± 0.15#
XLOC_008708	TCONS_00024751	CUFF.16061.2	NM_001024024	GCH1	GTP cyclohydrolase 1	2.03 ± 0.31	3.08 ± 0.14*	2.10 ± 0.20#
XLOC_030006	TCONS_00082885	NM_001183	NM_001183	GDI1	GDP dissociation inhibitor 1	7.58 ± 0.27	8.24 ± 0.09*	7.99 ± 0.19
XLOC_014396	TCONS_00041076	CUFF.29447.1	NM_024707	GEMIN7	gem (nuclear organelle) associated protein 7	3.53 ± 0.22	4.22 ± 0.09*	3.47 ± 0.18#
XLOC_011241	TCONS_00031671	NR_027398	NR_027398	GFOD2	glucose-fructose oxidoreductase domain containing 2	4.75 ± 0.16	5.22 ± 0.07*	5.23 ± 0.15
XLOC_003899	TCONS_00011374	NM_145793	NM_145793	GFRA1	GDNF family receptor alpha 1	0.19 ± 0.04	0.29 ± 0.03	0.44 ± 0.08*
XLOC_003283	TCONS_00009423	NM_014394	NM_014394	GHITM	growth hormone inducible transmembrane protein	5.68 ± 0.22	6.34 ± 0.09*	5.98 ± 0.13
XLOC_026166	TCONS_00073344	NM_018326	NM_018326	GIMAP4	GTPase, IMAP family member 4	6.06 ± 0.25	6.39 ± 0.11	5.64 ± 0.21#
XLOC_026728	TCONS_00075012	NM_024711	NM_024711	GIMAP6	GTPase, IMAP family member 6	5.11 ± 0.27	5.42 ± 0.14	4.54 ± 0.18#
XLOC_026164	TCONS_00073339	CUFF.53675.1	NM_175571	GIMAP8	GTPase, IMAP family member 8	3.87 ± 0.22	4.39 ± 0.10	3.81 ± 0.19#
XLOC_014949	TCONS_00043041	NM_202469	NM_202469	GIPC1	GIPC PDZ domain containing family, member 1	3.12 ± 0.23	3.18 ± 0.14	2.47 ± 0.18#
XLOC_029611	TCONS_00081732	CUFF.58430.7	NM_001205019	GK	glycerol kinase 3 pseudogene; glycerol kinase	4.62 ± 0.33	5.47 ± 0.12*	4.92 ± 0.22
XLOC_030278	TCONS_00083718	NM_000169	NM_000169	GLA	galactosidase, alpha	3.22 ± 0.20	3.81 ± 0.09*	3.63 ± 0.15
XLOC_028327	TCONS_00078386	CUFF.56189.1	NM_022343	GLIPR2	GLI pathogenesis-related 2	7.20 ± 0.24	7.98 ± 0.09*	7.61 ± 0.18
XLOC_007469	TCONS_00021521	CUFF.14113.1	NM_144669	GLT1D1	glycosyltransferase 1 domain containing 1	1.72 ± 0.21	2.38 ± 0.09*	2.28 ± 0.19
XLOC_014133	TCONS_00040120	CUFF.28257.2	NM_024656	GLT25D1	glycosyltransferase 25 domain containing 1	5.52 ± 0.28	6.50 ± 0.12*	6.04 ± 0.24
XLOC_014994	TCONS_00043226	CUFF.28258.1	NM_024656	GLT25D1	glycosyltransferase 25 domain containing 1	1.24 ± 0.15	1.93 ± 0.10*	1.41 ± 0.17
XLOC_000020	TCONS_00000051	NM_001029885	NM_001029885	GLTPD1	glycolipid transfer protein domain containing 1	4.36 ± 0.25	4.94 ± 0.12	4.22 ± 0.19#
XLOC_023110	TCONS_00065115	NM_001167607	NM_001167607	GM2A	GM2 ganglioside activator	4.75 ± 0.24	5.69 ± 0.10*	5.25 ± 0.19
XLOC_018585	TCONS_00052968	NM_012384	NM_012384	GMEB2	glucocorticoid modulatory element binding protein 2	3.99 ± 0.26	4.26 ± 0.11	3.57 ± 0.16#
XLOC_015136	TCONS_00043691	CUFF.28972.2	NM_020862	GMFG	glia maturation factor, gamma	5.35 ± 0.31	6.07 ± 0.13	5.24 ± 0.22#
XLOC_015024	TCONS_00043372	CUFF.28538.7	NM_004720	GMIP	GEM interacting protein	8.64 ± 0.26	9.39 ± 0.11*	8.71 ± 0.21#
XLOC_013921	TCONS_00039253	NM_002067	NM_002067	GNA11	guanine nucleotide binding protein (G protein), alpha 11 (Gq class)	0.83 ± 0.13	0.99 ± 0.08	0.57 ± 0.08#
XLOC_026218	TCONS_00073548	NM_007353	NM_007353	GNA12	guanine nucleotide binding protein (G protein) alpha 12	4.79 ± 0.15	4.68 ± 0.09	4.10 ± 0.16*#
XLOC_018232	TCONS_00051738	NM_016592	NM_016592	GNAS	GNAS complex locus	8.79 ± 0.13	9.34 ± 0.07*	9.11 ± 0.09
XLOC_001252	TCONS_00004245	CUFF.118.1	NM_002074	GNB1	guanine nucleotide binding protein (G protein), beta polypeptide 1	7.12 ± 0.23	7.80 ± 0.08*	7.46 ± 0.17
XLOC_025947	TCONS_00072634	CUFF.52494.1	NM_005273	GNB2	guanine nucleotide binding protein (G protein), beta polypeptide 2	8.76 ± 0.32	9.30 ± 0.11	8.61 ± 0.20#
XLOC_028495	TCONS_00078828	NR_037148	NR_037148	GNG10	DnaJ (Hsp40) homolog, subfamily C , member 25; guanine nucleotide binding protein (G protein), gamma 10; DNAJC25-GNG10 readthrough transcript	3.63 ± 0.36	4.55 ± 0.15*	3.92 ± 0.22
XLOC_014758	TCONS_00042262	CUFF.26935.2	NM_052847	GNG7	guanine nucleotide binding protein (G protein), gamma 7	3.68 ± 0.28	3.99 ± 0.11	3.21 ± 0.20#
XLOC_010427	TCONS_00028623	NM_032520	NM_032520	GNPTG	N-acetylglucosamine-1-phosphate transferase, gamma subunit	4.56 ± 0.25	5.00 ± 0.11	4.35 ± 0.14#
XLOC_006935	TCONS_00020385	NM_002076	NM_002076	GNS	glucosamine (N-acetyl)-6-sulfatase	5.66 ± 0.27	6.49 ± 0.11*	6.10 ± 0.22
XLOC_023283	TCONS_00065588	NM_022130	NM_022130	GOLPH3	golgi phosphoprotein 3 (coat-protein)	2.68 ± 0.26	3.33 ± 0.12	2.66 ± 0.16#
XLOC_027501	TCONS_00076523	CUFF.55720.2	NM_003801	GPAA1	glycosylphosphatidylinositol anchor attachment protein 1 homolog (yeast)	5.16 ± 0.25	5.98 ± 0.12*	5.24 ± 0.19#
XLOC_016420	TCONS_00047358	NM_170699	NM_170699	GPBAR1	G protein-coupled bile acid receptor 1	3.82 ± 0.23	4.14 ± 0.17	3.21 ± 0.22#
XLOC_001574	TCONS_00005375	NM_001190182	NM_001190182	GPBP1L1	GC-rich promoter binding protein 1-like 1	4.55 ± 0.23	5.27 ± 0.08*	4.94 ± 0.16
XLOC_030149	TCONS_00083359	CUFF.58579.2	NM_015698	GPKOW	G patch domain and KOW motifs	3.58 ± 0.18	4.15 ± 0.08*	3.88 ± 0.15
XLOC_007070	TCONS_00020779	CUFF.13461.1	NM_001164372	GPN3	GPN-loop GTPase 3	1.68 ± 0.22	2.10 ± 0.11	1.51 ± 0.13#
XLOC_028605	TCONS_00079248	CUFF.57735.3	NM_001136557	GPR107	G protein-coupled receptor 107	3.83 ± 0.26	4.44 ± 0.09*	4.10 ± 0.16
XLOC_008895	TCONS_00025322	CUFF.17470.1	NM_013345	GPR132	G protein-coupled receptor 132	5.63 ± 0.23	6.26 ± 0.09*	5.97 ± 0.20
XLOC_004616	TCONS_00013166	CUFF.9329.11	NM_001170726	GPR137	G protein-coupled receptor 137	4.04 ± 0.24	4.75 ± 0.12*	4.08 ± 0.16#
XLOC_006030	TCONS_00017404	CUFF.11226.3	NM_019858	GPR162	G protein-coupled receptor 162	3.70 ± 0.31	3.54 ± 0.15	2.53 ± 0.21*#
XLOC_000994	TCONS_00003358	NM_005298	NM_005298	GPR25	G protein-coupled receptor 25	0.98 ± 0.13	0.99 ± 0.10	0.47 ± 0.09#
XLOC_020207	TCONS_00057646	CUFF.40493.1	NM_018971	GPR27	G protein-coupled receptor 27	3.71 ± 0.33	4.55 ± 0.13*	3.91 ± 0.18
XLOC_008826	TCONS_00025090	NM_001177676	NM_001177676	GPR68	G protein-coupled receptor 68	3.33 ± 0.22	3.06 ± 0.12	2.43 ± 0.20*
XLOC_006868	TCONS_00020121	CUFF.12374.1	NM_020370	GPR84	G protein-coupled receptor 84	3.05 ± 0.44	5.28 ± 0.17*	4.87 ± 0.43*
XLOC_010727	TCONS_00029787	NM_170776	NM_170776	GPR97	G protein-coupled receptor 97	7.19 ± 0.36	8.16 ± 0.12*	7.87 ± 0.25
XLOC_011202	TCONS_00031538	CUFF.21298.2	NM_170776	GPR97	G protein-coupled receptor 97	5.71 ± 0.29	6.46 ± 0.11*	6.59 ± 0.24*
XLOC_028660	TCONS_00079414	NM_015597	NM_015597	GPSM1	G-protein signaling modulator 1 (AGS3-like, C. elegans)	1.84 ± 0.18	1.84 ± 0.12	1.07 ± 0.14*#
XLOC_014226	TCONS_00040405	CUFF.28763.1	NM_020895	GRAMD1A	GRAM domain containing 1A	1.91 ± 0.21	2.64 ± 0.09*	2.54 ± 0.20
XLOC_004917	TCONS_00014364	CUFF.10837.1	NM_020716	GRAMD1B	GRAM domain containing 1B	1.94 ± 0.23	2.54 ± 0.13	1.57 ± 0.13#
XLOC_020291	TCONS_00057833	NM_017577	NM_017577	GRAMD1C	GRAM domain containing 1C	0.64 ± 0.17	0.32 ± 0.05*	0.33 ± 0.06
XLOC_012969	TCONS_00036938	CUFF.25130.3	NM_002086	GRB2	growth factor receptor-bound protein 2	7.47 ± 0.26	8.13 ± 0.10*	7.58 ± 0.17
XLOC_013882	TCONS_00039026	NM_138690	NM_138690	GRIN3B	glutamate receptor, ionotropic, N-methyl-D-aspartate 3B	1.15 ± 0.16	1.38 ± 0.09	0.90 ± 0.10#
XLOC_027498	TCONS_00076506	CUFF.55698.1	NM_000837	GRINA	glutamate receptor, ionotropic, N-methyl D-aspartate-associated protein 1 (glutamate binding)	8.37 ± 0.22	9.44 ± 0.11*	8.95 ± 0.21
XLOC_030145	TCONS_00083302	CUFF.58571.6	NM_020137	GRIPAP1	GRIP1 associated protein 1	5.32 ± 0.22	5.95 ± 0.08*	5.61 ± 0.15
XLOC_003455	TCONS_00009945	NM_005308	NM_005308	GRK5	G protein-coupled receptor kinase 5	3.13 ± 0.23	3.37 ± 0.09	2.84 ± 0.14#
XLOC_023195	TCONS_00065357	CUFF.47270.1	NM_002082	GRK6	G protein-coupled receptor kinase 6	7.80 ± 0.25	8.46 ± 0.09*	7.96 ± 0.17
XLOC_012079	TCONS_00033770	NM_002087	NM_002087	GRN	granulin	8.66 ± 0.28	9.70 ± 0.13*	9.21 ± 0.23
XLOC_022095	TCONS_00062589	CUFF.42550.1	NM_025196	GRPEL1	GrpE-like 1, mitochondrial (E. coli)	3.12 ± 0.24	3.81 ± 0.11*	3.61 ± 0.18
XLOC_014453	TCONS_00041249	NM_031485	NM_031485	GRWD1	glutamate-rich WD repeat containing 1	3.12 ± 0.23	3.22 ± 0.12	2.58 ± 0.16#
XLOC_027490	TCONS_00076473	CUFF.55664.11	NM_001166237	GSDMD	gasdermin D	6.89 ± 0.26	7.94 ± 0.12*	6.74 ± 0.19#
XLOC_015179	TCONS_00043943	CUFF.29317.1	NM_019884	GSK3A	glycogen synthase kinase 3 alpha	5.73 ± 0.20	6.29 ± 0.08*	5.92 ± 0.12
XLOC_028524	TCONS_00078905	NM_001127664	NM_001127664	GSN	gelsolin (amyloidosis, Finnish type)	6.28 ± 0.25	7.04 ± 0.11*	6.81 ± 0.22
XLOC_003415	TCONS_00009793	NM_001191003	NM_001191003	GSTO1	glutathione S-transferase omega 1	5.06 ± 0.22	5.82 ± 0.11*	5.46 ± 0.17
XLOC_001694	TCONS_00005754	NM_001514	NM_001514	GTF2B	general transcription factor IIB	2.70 ± 0.22	3.28 ± 0.10*	3.06 ± 0.15
XLOC_024485	TCONS_00068636	NM_138408	NM_138408	GTF3C6	general transcription factor IIIC, polypeptide 6, alpha 35kDa	2.30 ± 0.21	2.99 ± 0.11*	2.58 ± 0.16
XLOC_019387	TCONS_00055023	CUFF.38192.6	NM_004286	GTPBP1	GTP binding protein 1	5.97 ± 0.28	6.74 ± 0.09*	6.31 ± 0.16
XLOC_024933	TCONS_00070231	CUFF.49132.4	NM_019096	GTPBP2	GTP binding protein 2	5.10 ± 0.28	5.86 ± 0.10*	5.43 ± 0.18
XLOC_019567	TCONS_00055654	CUFF.37639.6	NM_031444	GUCD1		6.78 ± 0.13	6.99 ± 0.04	6.63 ± 0.10#
XLOC_019554	TCONS_00055610	CUFF.37542.7	NR_024448	GUSBP11		5.23 ± 0.25	5.83 ± 0.08*	5.68 ± 0.19
XLOC_023371	TCONS_00065804	NR_027439	NR_027439	GUSBP3	glucuronidase, beta pseudogene; glucuronidase, beta pseudogene 1	3.09 ± 0.30	4.21 ± 0.13*	3.59 ± 0.26
XLOC_023374	TCONS_00065812	CUFF.45485.1	NR_034021	GUSBP9		3.13 ± 0.28	4.14 ± 0.11*	3.97 ± 0.28
XLOC_020422	TCONS_00058182	CUFF.41401.5	NM_004130	GYG1	glycogenin 1	4.78 ± 0.41	6.56 ± 0.17*	6.11 ± 0.34*
XLOC_022395	TCONS_00063408	CUFF.44259.5	NM_002100	GYPA	glycophorin A (MNS blood group)	3.08 ± 0.27	2.47 ± 0.16	3.51 ± 0.33#
XLOC_026357	TCONS_00073951	CUFF.51486.1	NM_138635	H2AFV	H2A histone family, member V	4.65 ± 0.21	5.21 ± 0.09*	4.92 ± 0.14
XLOC_012973	TCONS_00036953	CUFF.25156.1	NM_005324	H3F3B	H3 histone, family 3B (H3.3B); H3 histone, family 3A pseudogene; H3 histone, family 3A; similar to H3 histone, family 3B; similar to histone H3.3B	8.59 ± 0.33	9.20 ± 0.11	8.38 ± 0.21#
XLOC_000065	TCONS_00000271	CUFF.305.1	NM_004285	H6PD	hexose-6-phosphate dehydrogenase (glucose 1-dehydrogenase)	4.69 ± 0.28	5.56 ± 0.10*	5.16 ± 0.20
XLOC_016681	TCONS_00048296	CUFF.31251.2	NM_012205	HAAO	3-hydroxyanthranilate 3,4-dioxygenase	2.53 ± 0.19	3.01 ± 0.09	2.37 ± 0.21#
XLOC_015833	TCONS_00045467	CUFF.30775.1	NM_000183	HADHB	hydroxyacyl-Coenzyme A dehydrogenase/3-ketoacyl-Coenzyme A thiolase/enoyl-Coenzyme A hydratase (trifunctional protein), beta subunit	3.97 ± 0.27	4.65 ± 0.09*	4.33 ± 0.17
XLOC_010415	TCONS_00028585	CUFF.19560.1	NM_032304	HAGHL	hydroxyacylglutathione hydrolase-like	2.08 ± 0.21	2.37 ± 0.12	1.64 ± 0.17#
XLOC_010077	TCONS_00028078	CUFF.19172.4	NM_178232	HAPLN3	hyaluronan and proteoglycan link protein 3	2.97 ± 0.27	3.15 ± 0.15	2.13 ± 0.22#
XLOC_030473	TCONS_00084181	CUFF.59370.3	NR_073156	HAUS7	three prime repair exonuclease 2; HAUS augmin-like complex, subunit 7	2.61 ± 0.18	3.17 ± 0.08*	2.73 ± 0.17
XLOC_007137	TCONS_00021036	CUFF.13989.1	NM_177551	HCAR3		5.57 ± 0.30	6.38 ± 0.16	5.23 ± 0.30#
XLOC_018072	TCONS_00051152	CUFF.35382.2	NM_001172132	HCK	hemopoietic cell kinase	8.34 ± 0.28	9.39 ± 0.10*	8.83 ± 0.23
XLOC_018414	TCONS_00052357	CUFF.35391.1	NM_001172130	HCK	hemopoietic cell kinase	6.80 ± 0.28	7.53 ± 0.10*	7.27 ± 0.23
XLOC_017266	TCONS_00050032	CUFF.34685.6	NM_006037	HDAC4	histone deacetylase 4	4.52 ± 0.28	5.36 ± 0.10*	4.53 ± 0.17#
XLOC_017928	TCONS_00050775	CUFF.34730.1	NM_006037	HDAC4	histone deacetylase 4	1.07 ± 0.16	1.43 ± 0.10	1.80 ± 0.17*
XLOC_006777	TCONS_00019785	CUFF.12107.1	NM_015401	HDAC7	histone deacetylase 7	6.40 ± 0.27	7.08 ± 0.12	6.37 ± 0.19#
XLOC_024560	TCONS_00068805	NM_014320	NM_014320	HEBP2	heme binding protein 2	4.07 ± 0.26	4.83 ± 0.11*	4.34 ± 0.19
XLOC_018584	TCONS_00052960	CUFF.36414.2	NM_001037335	HELZ2		6.52 ± 0.32	7.22 ± 0.14	6.16 ± 0.17#
XLOC_020139	TCONS_00057397	CUFF.39990.2	NM_016173	HEMK1	HemK methyltransferase family member 1	2.80 ± 0.22	3.05 ± 0.10	2.51 ± 0.14#
XLOC_003705	TCONS_00010690	NM_022079	NM_022079	HERC4	hect domain and RLD 4	2.02 ± 0.26	2.76 ± 0.10*	2.36 ± 0.17
XLOC_012338	TCONS_00034784	CUFF.25712.1	NM_173620	HEXDC	hexosaminidase (glycosyl hydrolase family 20, catalytic domain) containing	4.44 ± 0.24	4.91 ± 0.13	4.01 ± 0.17#
XLOC_012339	TCONS_00034786	CUFF.25713.1	NM_173620	HEXDC	hexosaminidase (glycosyl hydrolase family 20, catalytic domain) containing	3.59 ± 0.24	4.43 ± 0.10*	3.71 ± 0.22#
XLOC_026454	TCONS_00074222	NM_001010932	NM_001010932	HGF	hepatocyte growth factor (hepapoietin A; scatter factor)	1.25 ± 0.26	2.08 ± 0.13*	2.04 ± 0.24
XLOC_012321	TCONS_00034713	CUFF.25633.6	NM_004712	HGS	hepatocyte growth factor-regulated tyrosine kinase substrate	6.23 ± 0.28	6.89 ± 0.12	6.14 ± 0.18#
XLOC_003328	TCONS_00009538	NM_002729	NM_002729	HHEX	hematopoietically expressed homeobox	3.48 ± 0.34	4.32 ± 0.14	3.20 ± 0.19#
XLOC_000538	TCONS_00001906	CUFF.2449.1	NM_033055	HIAT1	hippocampus abundant transcript 1	2.42 ± 0.28	3.16 ± 0.12*	2.43 ± 0.14#
XLOC_028439	TCONS_00078685	CUFF.56810.1	NM_032558	HIATL1	hippocampus abundant transcript-like 1	3.50 ± 0.36	4.23 ± 0.13	3.37 ± 0.21#
XLOC_011724	TCONS_00032570	NM_006497	NM_006497	HIC1	hypermethylated in cancer 1	1.37 ± 0.16	1.80 ± 0.11	1.08 ± 0.12#
XLOC_019245	TCONS_00054488	NM_015094	NM_015094	HIC2	hypermethylated in cancer 2	2.01 ± 0.16	2.21 ± 0.11	1.65 ± 0.13#
XLOC_008265	TCONS_00023424	NM_181054	NM_181054	HIF1A	hypoxia inducible factor 1, alpha subunit (basic helix-loop-helix transcription factor)	3.06 ± 0.35	4.00 ± 0.14*	3.96 ± 0.24
XLOC_003375	TCONS_00009677	NM_017902	NM_017902	HIF1AN	hypoxia inducible factor 1, alpha subunit inhibitor	4.85 ± 0.26	5.48 ± 0.09*	5.02 ± 0.17
XLOC_026437	TCONS_00074179	CUFF.51904.4	NM_005338	HIP1	huntingtin interacting protein 1	4.89 ± 0.28	5.78 ± 0.11*	5.60 ± 0.25
XLOC_027073	TCONS_00075440	CUFF.53330.1	NM_022740	HIPK2	homeodomain interacting protein kinase 2; similar to homeodomain interacting protein kinase 2	0.48 ± 0.12	0.41 ± 0.07	0.88 ± 0.18#
XLOC_024732	TCONS_00069368	CUFF.48106.2	NM_003530	HIST1H2AD	histone cluster 1, H3j; histone cluster 1, H3i; histone cluster 1, H3h; histone cluster 1, H3g; histone cluster 1, H3f; histone cluster 1, H3e; histone cluster 1, H3d; histone cluster 1, H3c; histone cluster 1, H3b; histone cluster 1, H3a; histone cluster 1, H2ad; histone cluster 2, H3a; histone cluster 2, H3c; histone cluster 2, H3d	2.32 ± 0.20	3.14 ± 0.10*	2.59 ± 0.19
XLOC_024129	TCONS_00067539	CUFF.48094.1	NM_138720	HIST1H2BD	histone cluster 1, H2bd	3.80 ± 0.25	4.62 ± 0.10*	4.44 ± 0.26
XLOC_024733	TCONS_00069371	CUFF.48101.1	NM_003518	HIST1H2BG	histone cluster 1, H2bi; histone cluster 1, H2bg; histone cluster 1, H2be; histone cluster 1, H2bf; histone cluster 1, H2bc	1.86 ± 0.16	2.53 ± 0.11*	2.50 ± 0.21
XLOC_024744	TCONS_00069393	NM_080593	NM_080593	HIST1H2BK	histone cluster 1, H2bk	4.90 ± 0.20	5.81 ± 0.11*	5.49 ± 0.21
XLOC_024161	TCONS_00067644	CUFF.48147.1	NM_003536	HIST1H3H	histone cluster 1, H3j; histone cluster 1, H3i; histone cluster 1, H3h; histone cluster 1, H3g; histone cluster 1, H3f; histone cluster 1, H3e; histone cluster 1, H3d; histone cluster 1, H3c; histone cluster 1, H3b; histone cluster 1, H3a; histone cluster 1, H2ad; histone cluster 2, H3a; histone cluster 2, H3c; histone cluster 2, H3d	3.17 ± 0.21	3.64 ± 0.10	2.99 ± 0.15#
XLOC_024126	TCONS_00067533	NM_003542	NM_003542	HIST1H4C	histone cluster 1, H4l; histone cluster 1, H4k; histone cluster 4, H4; histone cluster 1, H4h; histone cluster 1, H4j; histone cluster 1, H4i; histone cluster 1, H4d; histone cluster 1, H4c; histone cluster 1, H4f; histone cluster 1, H4e; histone cluster 1, H4b; histone cluster 1, H4a; histone cluster 2, H4a; histone cluster 2, H4b	2.40 ± 0.26	1.83 ± 0.14	2.75 ± 0.25#
XLOC_024738	TCONS_00069377	CUFF.48119.1	NM_003543	HIST1H4H	histone cluster 1, H4l; histone cluster 1, H4k; histone cluster 4, H4; histone cluster 1, H4h; histone cluster 1, H4j; histone cluster 1, H4i; histone cluster 1, H4d; histone cluster 1, H4c; histone cluster 1, H4f; histone cluster 1, H4e; histone cluster 1, H4b; histone cluster 1, H4a; histone cluster 2, H4a; histone cluster 2, H4b	2.39 ± 0.19	3.04 ± 0.11*	2.53 ± 0.16
XLOC_000680	TCONS_00002284	NM_003517	NM_003517	HIST2H2AC	histone cluster 2, H2ac	0.41 ± 0.08	1.04 ± 0.07*	0.78 ± 0.10
XLOC_001851	TCONS_00006223	CUFF.3017.1	NM_003528	HIST2H2BE	histone cluster 2, H2be	3.40 ± 0.31	4.48 ± 0.11*	3.72 ± 0.22#
XLOC_001844	TCONS_00006214	NM_001161334	NM_001161334	HIST2H2BF	histone cluster 2, H2bf	0.78 ± 0.18	1.39 ± 0.09*	0.83 ± 0.12#
XLOC_003226	TCONS_00009204	NM_033500	NM_033500	HK1	hexokinase 1	6.86 ± 0.16	7.35 ± 0.08*	7.41 ± 0.13*
XLOC_023666	TCONS_00066692	CUFF.47175.1	NM_002115	HK3	hexokinase 3 (white cell)	8.24 ± 0.35	9.93 ± 0.13*	9.16 ± 0.30
XLOC_024806	TCONS_00069560	CUFF.48282.14	NM_001243042_3	HLA-B	major histocompatibility complex, class I, C; major histocompatibility complex, class I, B	12.58 ± 0.23	13.04 ± 0.11	12.39 ± 0.17#
XLOC_024215	TCONS_00067800	CUFF.48285.1	NM_001243042_3	HLA-C	major histocompatibility complex, class I, C; major histocompatibility complex, class I, B	3.76 ± 0.28	4.24 ± 0.11	3.51 ± 0.20#
XLOC_024216	TCONS_00067801	CUFF.48286.1	NM_001243042_3	HLA-C	major histocompatibility complex, class I, C; major histocompatibility complex, class I, B	2.00 ± 0.28	2.32 ± 0.12	1.30 ± 0.15#
XLOC_024844	TCONS_00069856	NM_002118	NM_002118	HLA-DMB	major histocompatibility complex, class II, DM beta	4.91 ± 0.29	4.69 ± 0.16	3.72 ± 0.24*#
XLOC_024847	TCONS_00069866	NM_033554_1	NM_033554_1	HLA-DPA1	major histocompatibility complex, class II, DP alpha 1	6.58 ± 0.28	6.59 ± 0.16	5.72 ± 0.20#
XLOC_024263	TCONS_00067999	CUFF.48445.1	NM_002121_3	HLA-DPB2	major histocompatibility complex, class II, DP beta 2 (pseudogene)	7.16 ± 0.27	6.88 ± 0.15	6.09 ± 0.23*
XLOC_024189	TCONS_00067694	NM_018950	NM_018950	HLA-E	major histocompatibility complex, class I, E	12.38 ± 0.22	12.68 ± 0.10	12.10 ± 0.15#
XLOC_024778	TCONS_00069451	CUFF.48186.1	NR_026972	HLA-F-AS1		3.04 ± 0.26	3.57 ± 0.12	2.79 ± 0.17#
XLOC_024779	TCONS_00069453	NR_026973_4	NR_026973_4	HLA-F-AS1		1.24 ± 0.16	1.50 ± 0.07	1.09 ± 0.12#
XLOC_001098	TCONS_00003666	NM_021958	NM_021958	HLX	H2.0-like homeobox	4.97 ± 0.30	5.82 ± 0.10*	5.25 ± 0.20
XLOC_018062	TCONS_00051127	CUFF.35357.1	NM_178580	HM13	histocompatibility (minor) 13	5.62 ± 0.23	6.45 ± 0.10*	5.93 ± 0.15
XLOC_013928	TCONS_00039295	CUFF.26989.1	NM_006339	HMG20B	high-mobility group 20B	4.45 ± 0.23	4.80 ± 0.10	4.23 ± 0.13#
XLOC_001400	TCONS_00004709	CUFF.853.5	NM_000191	HMGCL	3-hydroxymethyl-3-methylglutaryl-Coenzyme A lyase	3.39 ± 0.19	3.95 ± 0.09*	3.58 ± 0.14
XLOC_013884	TCONS_00039040	CUFF.26691.7	NM_019112	HMHA1	histocompatibility (minor) HA-1	9.64 ± 0.26	10.26 ± 0.13	9.53 ± 0.18#
XLOC_019354	TCONS_00054898	CUFF.37978.1	NM_002133	HMOX1	heme oxygenase (decycling) 1	4.31 ± 0.27	5.08 ± 0.12*	4.66 ± 0.25
XLOC_012964	TCONS_00036907	NM_001002033	NM_001002033	HN1	hematological and neurological expressed 1	6.03 ± 0.25	6.83 ± 0.09*	6.34 ± 0.21
XLOC_006506	TCONS_00018892	NM_000545	NM_000545	HNF1A	HNF1 homeobox A	0.65 ± 0.10	0.87 ± 0.07	0.53 ± 0.08#
XLOC_023523	TCONS_00066230	NM_006805	NM_006805	HNRNPA0	heterogeneous nuclear ribonucleoprotein A0	4.21 ± 0.27	4.54 ± 0.12	3.86 ± 0.13#
XLOC_014000	TCONS_00039597	CUFF.27497.1	NM_031203	HNRNPM	heterogeneous nuclear ribonucleoprotein M	5.57 ± 0.23	6.17 ± 0.09*	5.78 ± 0.16
XLOC_005316	TCONS_00015636	NM_032667	NM_032667	HNRNPUL2-BSCL2		6.27 ± 0.19	6.81 ± 0.09*	6.51 ± 0.15
XLOC_014925	TCONS_00042927	NM_013312	NM_013312	HOOK2	hook homolog 2 (Drosophila)	2.95 ± 0.20	3.82 ± 0.09*	3.17 ± 0.19#
XLOC_001530	TCONS_00005203	NM_016257	NM_016257	HPCAL4	hippocalcin like 4	0.88 ± 0.15	0.53 ± 0.07	0.37 ± 0.10*
XLOC_014225	TCONS_00040382	CUFF.28762.1	NM_020895	HPN	hepsin	7.72 ± 0.29	8.93 ± 0.11*	8.18 ± 0.25#
XLOC_010808	TCONS_00030144	CUFF.21754.1	NM_005143	HPR	haptoglobin-related protein; haptoglobin	3.55 ± 0.45	5.84 ± 0.22*	5.92 ± 0.43*
XLOC_003389	TCONS_00009711	NM_024747	NM_024747	HPS6	Hermansky-Pudlak syndrome 6	3.48 ± 0.25	4.23 ± 0.12*	3.42 ± 0.15#
XLOC_016598	TCONS_00048008	CUFF.30644.8	NM_022460	HS1BP3	HCLS1 binding protein 3	4.29 ± 0.23	4.97 ± 0.11*	4.40 ± 0.16
XLOC_000498	TCONS_00001782	NM_001134492	NM_001134492	HS2ST1	heparan sulfate 2-O-sulfotransferase 1	1.69 ± 0.17	2.41 ± 0.11*	2.01 ± 0.15
XLOC_012046	TCONS_00033656	CUFF.23859.2	NM_000413	HSD17B1	hydroxysteroid (17-beta) dehydrogenase 1	3.01 ± 0.22	3.55 ± 0.09	2.95 ± 0.14#
XLOC_012738	TCONS_00036093	CUFF.23860.1	NM_000413	HSD17B1	hydroxysteroid (17-beta) dehydrogenase 1	0.95 ± 0.15	1.19 ± 0.08	0.77 ± 0.07#
XLOC_010643	TCONS_00029482	CUFF.20909.1	NM_025193	HSD3B7	hydroxy-delta-5-steroid dehydrogenase, 3 beta- and steroid delta-isomerase 7; piwi-like 2 (Drosophila)	2.23 ± 0.22	3.68 ± 0.13*	3.15 ± 0.24*
XLOC_024237	TCONS_00067906	NM_005345_4	NM_005345_4	HSPA1A	heat shock 70kDa protein 1A; heat shock 70kDa protein 1B	4.88 ± 0.26	5.89 ± 0.12*	5.56 ± 0.22
XLOC_024238	TCONS_00067908	NM_005346_2	NM_005346_2	HSPA1B	heat shock 70kDa protein 1A; heat shock 70kDa protein 1B	2.40 ± 0.25	3.25 ± 0.12*	2.91 ± 0.22
XLOC_000861	TCONS_00002956	NM_002155	NM_002155	HSPA6	heat shock 70kDa protein 7 (HSP70B); heat shock 70kDa protein 6 (HSP70B')	7.01 ± 0.29	7.85 ± 0.11*	7.12 ± 0.22#
XLOC_000864	TCONS_00002961	NR_024151	NR_024151	HSPA7	heat shock 70kDa protein 7 (HSP70B); heat shock 70kDa protein 6 (HSP70B')	3.96 ± 0.29	4.35 ± 0.15	3.58 ± 0.19#
XLOC_025858	TCONS_00072322	NM_001540	NM_001540	HSPB1	heat shock 27kDa protein-like 2 pseudogene; heat shock 27kDa protein 1	4.94 ± 0.16	6.09 ± 0.16*	5.11 ± 0.18#
XLOC_004397	TCONS_00012431	NM_006410	NM_006410	HTATIP2	HIV-1 Tat interactive protein 2, 30kDa	4.01 ± 0.25	4.76 ± 0.10*	4.19 ± 0.18
XLOC_016022	TCONS_00046089	CUFF.32158.1	NM_013247	HTRA2	HtrA serine peptidase 2	4.17 ± 0.25	4.80 ± 0.10*	4.10 ± 0.13#
XLOC_025170	TCONS_00070921	CUFF.49969.1	NM_001080951	HYMAI	hydatidiform mole associated and imprinted (non-protein coding)	2.08 ± 0.22	2.68 ± 0.09*	2.21 ± 0.16
XLOC_014021	TCONS_00039675	NM_000201	NM_000201	ICAM1	intercellular adhesion molecule 1	4.59 ± 0.24	5.56 ± 0.12*	4.94 ± 0.22
XLOC_014023	TCONS_00039680	NM_003259	NM_003259	ICAM5	intercellular adhesion molecule 5, telencephalin	1.39 ± 0.18	1.90 ± 0.10	1.27 ± 0.13#
XLOC_001397	TCONS_00004701	NM_002167	NM_002167	ID3	inhibitor of DNA binding 3, dominant negative helix-loop-helix protein	1.67 ± 0.23	1.76 ± 0.12	0.98 ± 0.12#
XLOC_017152	TCONS_00049743	NM_005896	NM_005896	IDH1	isocitrate dehydrogenase 1 (NADP+), soluble	2.61 ± 0.29	3.49 ± 0.11*	3.06 ± 0.20
XLOC_009619	TCONS_00026677	NM_005530	NM_005530	IDH3A	isocitrate dehydrogenase 3 (NAD+) alpha	2.22 ± 0.21	2.52 ± 0.10	1.95 ± 0.13#
XLOC_021591	TCONS_00061194	CUFF.42343.4	NM_000203	IDUA	iduronidase, alpha-L-	3.28 ± 0.26	3.41 ± 0.15	2.51 ± 0.20#
XLOC_024797	TCONS_00069537	CUFF.48241.1	NM_003897	IER3	immediate early response 3	3.96 ± 0.24	4.75 ± 0.10*	4.63 ± 0.23
XLOC_000951	TCONS_00003205	CUFF.4139.1	NM_016545	IER5	immediate early response 5	3.88 ± 0.28	4.47 ± 0.16	3.54 ± 0.20#
XLOC_014145	TCONS_00040167	NM_006332	NM_006332	IFI30	interferon, gamma-inducible protein 30	9.28 ± 0.24	10.10 ± 0.12*	9.40 ± 0.19#
XLOC_012063	TCONS_00033700	CUFF.23925.4	NM_005533	IFI35	interferon-induced protein 35	5.32 ± 0.27	6.40 ± 0.13*	5.29 ± 0.21#
XLOC_003314	TCONS_00009508	NM_001010987	NM_001010987	IFIT1B	interferon-induced protein with tetratricopeptide repeats 1-like	3.47 ± 0.35	2.72 ± 0.15	3.74 ± 0.37#
XLOC_003316	TCONS_00009514	CUFF.6977.1	NM_012420	IFIT5	interferon-induced protein with tetratricopeptide repeats 5	2.44 ± 0.29	2.67 ± 0.14	1.86 ± 0.22#
XLOC_004246	TCONS_00011972	NM_006435	NM_006435	IFITM1	interferon induced transmembrane protein 1 (9-27)	11.49 ± 0.24	12.25 ± 0.10*	11.94 ± 0.24
XLOC_018808	TCONS_00053292	NM_000629	NM_000629	IFNAR1	interferon (alpha, beta and omega) receptor 1	5.03 ± 0.27	5.78 ± 0.09*	5.24 ± 0.19
XLOC_018809	TCONS_00053295	NM_005534	NM_005534	IFNGR2	interferon gamma receptor 2 (interferon gamma transducer 1)	5.41 ± 0.27	6.18 ± 0.10*	5.59 ± 0.20
XLOC_004701	TCONS_00013658	NM_002180	NM_002180	IGHMBP2	immunoglobulin mu binding protein 2	3.47 ± 0.27	4.17 ± 0.10*	3.49 ± 0.18#
XLOC_011066	TCONS_00031129	CUFF.20321.1	NM_005849	IGSF6	immunoglobulin superfamily, member 6	6.76 ± 0.25	7.43 ± 0.10*	6.99 ± 0.21
XLOC_017159	TCONS_00049755	NM_016260	NM_016260	IKZF2	IKAROS family zinc finger 2 (Helios)	0.48 ± 0.10	0.29 ± 0.05	0.13 ± 0.03*
XLOC_018807	TCONS_00053287	CUFF.36648.1	NM_000628	IL10RB	interleukin 10 receptor, beta	6.13 ± 0.25	6.96 ± 0.09*	6.52 ± 0.20
XLOC_018970	TCONS_00053826	CUFF.36652.1	NR_038974	IL10RB	interleukin 10 receptor, beta	3.24 ± 0.25	4.13 ± 0.09*	3.62 ± 0.22
XLOC_014997	TCONS_00043237	CUFF.28291.5	NM_005535	IL12RB1	interleukin 12 receptor, beta 1	4.58 ± 0.23	4.92 ± 0.13	4.26 ± 0.16#
XLOC_003537	TCONS_00010156	CUFF.5549.1	NM_001256765	IL15RA	interleukin 15 receptor, alpha	2.50 ± 0.21	3.06 ± 0.12	2.32 ± 0.15#
XLOC_019200	TCONS_00054308	NM_014339	NM_014339	IL17RA	interleukin 17 receptor A	8.25 ± 0.25	9.06 ± 0.09*	8.81 ± 0.20
XLOC_019957	TCONS_00056719	CUFF.38891.1	NM_153461	IL17RC	interleukin 17 receptor C	2.00 ± 0.19	2.22 ± 0.11	1.61 ± 0.14#
XLOC_016116	TCONS_00046444	CUFF.32634.1	-	IL18R1	interleukin 18 receptor 1	3.19 ± 0.39	4.46 ± 0.18*	4.33 ± 0.30
XLOC_016117	TCONS_00046453	CUFF.32660.1	NM_003853	IL18RAP	interleukin 18 receptor accessory protein	5.66 ± 0.34	6.72 ± 0.13*	6.54 ± 0.30
XLOC_016916	TCONS_00049032	NM_000576	NM_000576	IL1B	interleukin 1, beta	4.25 ± 0.34	5.21 ± 0.14*	4.25 ± 0.25#
XLOC_016109	TCONS_00046417	CUFF.32563.1	-	IL1R2	interleukin 1 receptor, type II	4.71 ± 0.26	5.78 ± 0.15*	5.83 ± 0.29*
XLOC_016880	TCONS_00048951	CUFF.32567.4	NR_048564	IL1R2	interleukin 1 receptor, type II	6.38 ± 0.31	7.40 ± 0.20	8.06 ± 0.38*
XLOC_016163	TCONS_00046576	NM_173841	NM_173841	IL1RN	interleukin 1 receptor antagonist	5.74 ± 0.31	6.80 ± 0.12*	6.22 ± 0.26
XLOC_001048	TCONS_00003511	NM_001185158	NM_001185158	IL24	interleukin 24	0.91 ± 0.15	0.59 ± 0.07	0.42 ± 0.08*
XLOC_011089	TCONS_00031227	NM_145659	NM_145659	IL27	interleukin 27	1.72 ± 0.22	2.36 ± 0.10*	1.64 ± 0.14#
XLOC_030218	TCONS_00083584	CUFF.58735.3	NM_000206	IL2RG	interleukin 2 receptor, gamma (severe combined immunodeficiency)	7.42 ± 0.24	8.32 ± 0.12*	7.87 ± 0.23
XLOC_010595	TCONS_00029186	NM_001257407	NM_001257407	IL4R	interleukin 4 receptor	7.48 ± 0.39	8.72 ± 0.13*	8.05 ± 0.25
XLOC_004334	TCONS_00012275	NM_001014794	NM_001014794	ILK	integrin-linked kinase	6.16 ± 0.22	7.03 ± 0.09*	6.57 ± 0.18
XLOC_026624	TCONS_00074739	CUFF.52956.9	NM_000883	IMPDH1	IMP (inosine monophosphate) dehydrogenase 1	7.73 ± 0.29	8.65 ± 0.12*	7.89 ± 0.21#
XLOC_026338	TCONS_00073877	NM_002192	NM_002192	INHBA	inhibin, beta A	0.68 ± 0.20	0.77 ± 0.09	1.52 ± 0.25*#
XLOC_029191	TCONS_00081012	NM_019892	NM_019892	INPP5E	inositol polyphosphate-5-phosphatase, 72 kDa	2.41 ± 0.23	2.46 ± 0.13	1.54 ± 0.16*#
XLOC_026210	TCONS_00073506	CUFF.50598.2	NM_001080453	INTS1	integrator complex subunit 1	6.07 ± 0.30	6.83 ± 0.13	6.06 ± 0.20#
XLOC_000747	TCONS_00002457	CUFF.3198.1	NM_023015	INTS3	integrator complex subunit 3	4.91 ± 0.23	5.71 ± 0.08*	5.19 ± 0.18
XLOC_025621	TCONS_00071611	CUFF.50651.1	NM_152558	IQCE	IQ motif containing E	3.65 ± 0.22	4.15 ± 0.12	3.50 ± 0.18#
XLOC_019963	TCONS_00056759	NM_001570	NM_001570	IRAK2	interleukin-1 receptor-associated kinase 2	1.76 ± 0.21	2.57 ± 0.11*	2.19 ± 0.24
XLOC_006324	TCONS_00018402	NM_007199	NM_007199	IRAK3	interleukin-1 receptor-associated kinase 3	4.57 ± 0.33	5.62 ± 0.17*	5.40 ± 0.30
XLOC_006940	TCONS_00020392	CUFF.12763.1	NM_001142523	IRAK3	interleukin-1 receptor-associated kinase 3	3.58 ± 0.31	4.45 ± 0.19	5.15 ± 0.33*
XLOC_006159	TCONS_00017843	NM_001145257	NM_001145257	IRAK4	interleukin-1 receptor-associated kinase 4	4.44 ± 0.26	5.08 ± 0.08*	4.74 ± 0.18
XLOC_022474	TCONS_00063619	CUFF.44638.5	NM_002199	IRF2	interferon regulatory factor 2	5.79 ± 0.26	6.44 ± 0.10*	5.88 ± 0.18
XLOC_015244	TCONS_00044160	NM_015649	NM_015649	IRF2BP1	interferon regulatory factor 2 binding protein 1	4.00 ± 0.27	4.43 ± 0.14	3.56 ± 0.18#
XLOC_026035	TCONS_00072957	NM_001242452	NM_001242452	IRF5	interferon regulatory factor 5	4.67 ± 0.24	4.96 ± 0.15	4.15 ± 0.18#
XLOC_004984	TCONS_00014602	CUFF.7974.2	NM_001572	IRF7	interferon regulatory factor 7	7.06 ± 0.27	8.05 ± 0.15*	6.67 ± 0.24#
XLOC_010854	TCONS_00030263	CUFF.22126.2	NM_002163	IRF8	interferon regulatory factor 8	3.74 ± 0.26	4.22 ± 0.13	3.40 ± 0.17#
XLOC_008170	TCONS_00023074	CUFF.15577.1	NM_006084	IRF9	interferon regulatory factor 9	7.02 ± 0.26	7.66 ± 0.10*	6.80 ± 0.17#
XLOC_008324	TCONS_00023655	NM_194279	NM_194279	ISCA2	iron-sulfur cluster assembly 2 homolog (S. cerevisiae)	2.93 ± 0.23	3.42 ± 0.09	2.87 ± 0.12#
XLOC_015450	TCONS_00044906	NM_001136202	NM_001136202	ISOC2	isochorismatase domain containing 2	2.34 ± 0.21	2.69 ± 0.11	2.03 ± 0.17#
XLOC_020355	TCONS_00057960	CUFF.41044.1	NM_001204890	ISY1-RAB43		0.83 ± 0.14	0.89 ± 0.07	1.37 ± 0.15*#
XLOC_020989	TCONS_00060062	CUFF.41036.2	NM_001204890	ISY1-RAB43		6.97 ± 0.29	7.69 ± 0.10*	7.14 ± 0.19
XLOC_000652	TCONS_00002211	NM_003637	NM_003637	ITGA10	integrin, alpha 10	0.59 ± 0.09	1.03 ± 0.07*	0.76 ± 0.08
XLOC_006879	TCONS_00020152	CUFF.12404.1	NM_001144996	ITGA7	integrin, alpha 7	2.20 ± 0.27	3.97 ± 0.21*	3.91 ± 0.41*
XLOC_010651	TCONS_00029527	CUFF.20941.10	NM_001145808	ITGAM	integrin, alpha M (complement component 3 receptor 3 subunit)	7.41 ± 0.31	8.67 ± 0.11*	8.27 ± 0.26
XLOC_011142	TCONS_00031405	CUFF.20942.1	NM_000632	ITGAM	integrin, alpha M (complement component 3 receptor 3 subunit)	3.31 ± 0.30	4.29 ± 0.10*	4.29 ± 0.23*
XLOC_019050	TCONS_00054077	CUFF.37098.13	NM_000211	ITGB2	integrin, beta 2 (complement component 3 receptor 3 and 4 subunit)	9.51 ± 0.28	10.49 ± 0.14*	9.93 ± 0.23
XLOC_018882	TCONS_00053574	NR_038313	NR_038313	ITGB2-AS1		5.49 ± 0.26	6.23 ± 0.11*	5.91 ± 0.21
XLOC_014321	TCONS_00040758	CUFF.29084.1	NM_025194	ITPKC	inositol 1,4,5-trisphosphate 3-kinase C	3.74 ± 0.25	4.70 ± 0.12*	4.39 ± 0.24
XLOC_003882	TCONS_00011307	CUFF.7356.3	NM_033397	ITPRIP	inositol 1,4,5-triphosphate receptor interacting protein	6.21 ± 0.26	6.82 ± 0.09*	6.28 ± 0.17
XLOC_019955	TCONS_00056712	CUFF.38889.2	NM_032492	JAGN1	jagunal homolog 1 (Drosophila)	3.28 ± 0.19	3.83 ± 0.10	3.12 ± 0.16#
XLOC_028253	TCONS_00078195	NM_004972	NM_004972	JAK2	Janus kinase 2	2.67 ± 0.28	3.45 ± 0.13*	2.98 ± 0.21
XLOC_014996	TCONS_00043229	NM_005543	NM_005543	JAK3	Janus kinase 3	8.15 ± 0.28	9.35 ± 0.09*	8.80 ± 0.24
XLOC_012996	TCONS_00037045	CUFF.25248.1	NM_001081461	JMJD6	jumonji domain containing 6	4.25 ± 0.25	4.96 ± 0.09*	4.84 ± 0.21
XLOC_001925	TCONS_00006486	NM_006694	NM_006694	JTB	jumping translocation breakpoint	5.57 ± 0.20	6.04 ± 0.07*	5.56 ± 0.10#
XLOC_014061	TCONS_00039842	NM_002229	NM_002229	JUNB	jun B proto-oncogene	7.74 ± 0.34	8.79 ± 0.14*	7.72 ± 0.20#
XLOC_015002	TCONS_00043259	CUFF.28325.1	NM_001145304	JUND	jun D proto-oncogene	7.57 ± 0.27	7.64 ± 0.13	6.91 ± 0.15#
XLOC_030046	TCONS_00082972	NM_000216	NM_000216	KAL1	Kallmann syndrome 1 sequence	0.13 ± 0.06	0.45 ± 0.06*	0.38 ± 0.09
XLOC_011303	TCONS_00031937	NM_005548	NM_005548	KARS	lysyl-tRNA synthetase	4.59 ± 0.22	5.23 ± 0.11*	4.71 ± 0.13
XLOC_005220	TCONS_00015383	NM_016506	NM_016506	KBTBD4	kelch repeat and BTB (POZ) domain containing 4	1.60 ± 0.17	2.29 ± 0.09*	2.05 ± 0.12
XLOC_012457	TCONS_00035298	NM_004732	NM_004732	KCNAB3	potassium voltage-gated channel, shaker-related subfamily, beta member 3	1.59 ± 0.21	2.13 ± 0.09*	1.66 ± 0.15
XLOC_015344	TCONS_00044474	NM_004977	NM_004977	KCNC3	potassium voltage-gated channel, Shaw-related subfamily, member 3	1.00 ± 0.14	1.21 ± 0.10	0.70 ± 0.11#
XLOC_000584	TCONS_00002041	NR_036437	NR_036437	KCNC4	potassium voltage-gated channel, Shaw-related subfamily, member 4	1.55 ± 0.22	2.02 ± 0.10	1.40 ± 0.14#
XLOC_030144	TCONS_00083300	NM_004979	NM_004979	KCND1	potassium voltage-gated channel, Shal-related subfamily, member 1	1.85 ± 0.19	2.75 ± 0.10*	2.20 ± 0.17#
XLOC_018979	TCONS_00053850	CUFF.36736.1	NM_001127670	KCNE1	potassium voltage-gated channel, Isk-related family, member 1	5.20 ± 0.27	6.17 ± 0.14*	6.35 ± 0.30*
XLOC_019123	TCONS_00054225	CUFF.36739.1	NM_000219	KCNE1	potassium voltage-gated channel, Isk-related family, member 1	3.58 ± 0.27	4.31 ± 0.19	4.90 ± 0.32*
XLOC_018530	TCONS_00052799	NM_002237	NM_002237	KCNG1	potassium voltage-gated channel, subfamily G, member 1	0.70 ± 0.15	0.86 ± 0.09	0.40 ± 0.07#
XLOC_013616	TCONS_00038273	CUFF.26566.1	NM_012283	KCNG2	potassium voltage-gated channel, subfamily G, member 2	0.77 ± 0.13	1.60 ± 0.13*	1.29 ± 0.20
XLOC_012937	TCONS_00036805	NR_036534	NR_036534	KCNJ2-AS1		1.07 ± 0.15	1.73 ± 0.10*	1.15 ± 0.15#
XLOC_005376	TCONS_00015850	NM_033348	NM_033348	KCNK7	potassium channel, subfamily K, member 7	1.45 ± 0.15	1.97 ± 0.09*	1.60 ± 0.14
XLOC_011782	TCONS_00032789	CUFF.22848.1	NM_014716	KCTD11	potassium channel tetramerisation domain containing 11	8.02 ± 0.27	8.96 ± 0.08*	8.62 ± 0.22
XLOC_011103	TCONS_00031276	CUFF.20764.1	NM_178863	KCTD13	potassium channel tetramerisation domain containing 13	4.19 ± 0.28	4.71 ± 0.11	3.95 ± 0.17#
XLOC_014215	TCONS_00040352	NM_001129995	NM_001129995	KCTD15	potassium channel tetramerisation domain containing 15	2.22 ± 0.23	2.51 ± 0.11	1.69 ± 0.16#
XLOC_019364	TCONS_00054941	CUFF.38046.3	NM_024681	KCTD17	potassium channel tetramerisation domain containing 17	3.10 ± 0.20	3.29 ± 0.13	2.63 ± 0.18#
XLOC_017117	TCONS_00049637	NM_152387	NM_152387	KCTD18	potassium channel tetramerisation domain containing 18	1.39 ± 0.17	1.74 ± 0.10	1.22 ± 0.11#
XLOC_005484	TCONS_00016264	CUFF.10241.3	NM_001029859	KCTD21	potassium channel tetramerisation domain containing 21	3.07 ± 0.21	3.82 ± 0.10*	3.29 ± 0.18
XLOC_010466	TCONS_00028737	NM_018992	NM_018992	KCTD5	potassium channel tetramerisation domain containing 5	3.05 ± 0.26	3.56 ± 0.12	2.75 ± 0.16#
XLOC_024097	TCONS_00067461	CUFF.47916.2	NM_153042	KDM1B	amine oxidase (flavin containing) domain 1	2.05 ± 0.25	2.71 ± 0.11*	2.34 ± 0.17
XLOC_008296	TCONS_00023511	NM_014734	NM_014734	KIAA0247	KIAA0247	5.19 ± 0.30	5.84 ± 0.11	5.08 ± 0.19#
XLOC_029024	TCONS_00080354	NM_001080398	NM_001080398	KIAA0368	KIAA0368	3.07 ± 0.23	3.75 ± 0.11*	3.53 ± 0.17
XLOC_011228	TCONS_00031625	CUFF.21435.2	NM_001040715	KIAA0895L	KIAA0895-like	2.07 ± 0.20	2.68 ± 0.09*	2.25 ± 0.16
XLOC_021970	TCONS_00062240	NM_015196	NM_015196	KIAA0922	KIAA0922	4.48 ± 0.23	5.19 ± 0.09*	4.95 ± 0.19
XLOC_019733	TCONS_00056252	CUFF.38566.1	NM_015264	KIAA0930		7.09 ± 0.22	7.90 ± 0.11*	7.31 ± 0.20
XLOC_016865	TCONS_00048890	NM_207362	NM_207362	KIAA1211L		1.40 ± 0.19	1.09 ± 0.07	0.83 ± 0.10*
XLOC_028670	TCONS_00079436	NM_001039374	NM_001039374	KIAA1984	KIAA1984; transmembrane protein 141	0.67 ± 0.09	0.43 ± 0.04	0.36 ± 0.04*
XLOC_000073	TCONS_00000310	NM_183416	NM_183416	KIF1B	kinesin family member 1B	5.50 ± 0.26	6.42 ± 0.12*	6.53 ± 0.26*
XLOC_011757	TCONS_00032676	NM_006612	NM_006612	KIF1C	kinesin family member 1C	4.76 ± 0.25	5.61 ± 0.10*	4.90 ± 0.17#
XLOC_001562	TCONS_00005336	CUFF.1666.1	NM_006845	KIF2C	kinesin family member 2C	3.06 ± 0.29	3.42 ± 0.12	2.73 ± 0.19#
XLOC_016616	TCONS_00048100	NM_002254	NM_002254	KIF3C	kinesin family member 3C	2.56 ± 0.26	3.63 ± 0.12*	3.29 ± 0.21
XLOC_027513	TCONS_00076565	CUFF.55752.1	NM_145754	KIFC2	kinesin family member C2	3.66 ± 0.28	3.96 ± 0.14	3.16 ± 0.21#
XLOC_011203	TCONS_00031540	CUFF.21304.7	NM_001130100	KIFC3	kinesin family member C3	2.76 ± 0.18	3.51 ± 0.12*	3.27 ± 0.24
XLOC_005670	TCONS_00016838	CUFF.10935.2	NM_032531	KIRREL3	kin of IRRE like 3 (Drosophila)	0.96 ± 0.17	1.33 ± 0.09	1.60 ± 0.17*
XLOC_008525	TCONS_00024162	CUFF.17398.1	NM_001130107	KLC1	kinesin light chain 1	4.21 ± 0.24	4.98 ± 0.09*	4.44 ± 0.16
XLOC_014400	TCONS_00041092	CUFF.29459.4	NM_177417	KLC3	kinesin light chain 3	3.77 ± 0.23	2.93 ± 0.14*	2.81 ± 0.22*
XLOC_026639	TCONS_00074791	NM_138693	NM_138693	KLF14	Kruppel-like factor 14	0.42 ± 0.13	1.53 ± 0.14*	1.33 ± 0.25
XLOC_014743	TCONS_00042201	CUFF.26811.1	NM_031918	KLF16	Kruppel-like factor 16	5.05 ± 0.27	5.76 ± 0.12	4.95 ± 0.18#
XLOC_014114	TCONS_00040050	CUFF.28101.1	NM_016270	KLF2	Kruppel-like factor 2 (lung)	7.13 ± 0.34	7.93 ± 0.17	6.77 ± 0.20#
XLOC_029008	TCONS_00080324	NM_004235	NM_004235	KLF4	Kruppel-like factor 4 (gut)	2.47 ± 0.27	2.88 ± 0.14	2.01 ± 0.18#
XLOC_002205	TCONS_00007452	NM_018203	NM_018203	KLHDC8A	kelch domain containing 8A	1.70 ± 0.16	1.55 ± 0.08	2.12 ± 0.22#
XLOC_000008	TCONS_00000027	CUFF.23.1	NM_198317	KLHL17	kelch-like 17 (Drosophila)	2.76 ± 0.25	2.86 ± 0.12	2.15 ± 0.19#
XLOC_021528	TCONS_00061093	CUFF.41852.1	NM_017644	KLHL24	kelch-like 24 (Drosophila)	1.36 ± 0.17	1.48 ± 0.10	0.99 ± 0.10#
XLOC_014155	TCONS_00040214	NM_018316	NM_018316	KLHL26	kelch-like 26 (Drosophila)	1.99 ± 0.20	2.27 ± 0.11	1.66 ± 0.12#
XLOC_021135	TCONS_00060487	NM_130446	NM_130446	KLHL6	kelch-like 6 (Drosophila)	3.89 ± 0.25	4.76 ± 0.09*	4.20 ± 0.15#
XLOC_021435	TCONS_00060998	CUFF.40887.1	NR_026698	KPNA1	karyopherin alpha 1 (importin alpha 5)	0.32 ± 0.08	0.31 ± 0.04	0.55 ± 0.08#
XLOC_015271	TCONS_00044237	CUFF.29663.2	NM_007059	KPTN	kaptin (actin binding protein)	2.74 ± 0.22	3.24 ± 0.12	2.51 ± 0.17#
XLOC_019314	TCONS_00054699	NM_001039570	NM_001039570	KREMEN1	kringle containing transmembrane protein 1	5.72 ± 0.32	6.92 ± 0.13*	6.12 ± 0.25#
XLOC_012674	TCONS_00035980	CUFF.23723.2	NM_000421	KRT10	keratin 10	2.10 ± 0.18	2.47 ± 0.10	1.96 ± 0.11#
XLOC_011899	TCONS_00033229	CUFF.23177.1	NM_014238	KSR1	kinase suppressor of ras 1	3.98 ± 0.31	4.56 ± 0.12	3.52 ± 0.19#
XLOC_021015	TCONS_00060163	NM_178554	NM_178554	KY	kyphoscoliosis peptidase	1.76 ± 0.16	1.01 ± 0.08*	1.11 ± 0.11*
XLOC_009528	TCONS_00026391	NM_171846	NM_171846	LACTB	lactamase, beta	3.07 ± 0.23	3.81 ± 0.10*	3.37 ± 0.17
XLOC_030490	TCONS_00084258	CUFF.59437.1	NM_006014	LAGE3	L antigen family, member 3	3.07 ± 0.24	3.53 ± 0.13	2.65 ± 0.14#
XLOC_015427	TCONS_00044812	CUFF.30167.3	NM_002287	LAIR1	leukocyte-associated immunoglobulin-like receptor 1	4.95 ± 0.25	6.07 ± 0.13*	5.71 ± 0.29
XLOC_007703	TCONS_00022024	NM_005561	NM_005561	LAMP1	lysosomal-associated membrane protein 1	5.99 ± 0.28	7.00 ± 0.10*	6.70 ± 0.21
XLOC_000795	TCONS_00002698	NM_014017	NM_014017	LAMTOR2		3.74 ± 0.19	4.41 ± 0.09*	4.10 ± 0.18
XLOC_001758	TCONS_00005962	NM_006402	NM_006402	LAMTOR5		5.56 ± 0.27	6.28 ± 0.11*	5.86 ± 0.16
XLOC_021679	TCONS_00061506	CUFF.42731.4	NM_015907	LAP3	leucine aminopeptidase 3	4.86 ± 0.32	5.57 ± 0.16	4.62 ± 0.22#
XLOC_016595	TCONS_00047998	CUFF.30618.1	NM_014713	LAPTM4A	lysosomal protein transmembrane 4 alpha	5.15 ± 0.32	6.05 ± 0.14*	5.33 ± 0.20
XLOC_011999	TCONS_00033490	NR_073384	NR_073384	LASP1	LIM and SH3 protein 1	7.96 ± 0.28	8.64 ± 0.10*	8.09 ± 0.18
XLOC_025837	TCONS_00072244	CUFF.51868.1	NM_032464	LAT2	linker for activation of T cells family, member 2	7.28 ± 0.26	8.13 ± 0.09*	7.60 ± 0.19
XLOC_009841	TCONS_00027305	NM_014793	NM_014793	LCMT2	leucine carboxyl methyltransferase 2	1.34 ± 0.17	1.37 ± 0.09	0.80 ± 0.12#
XLOC_029198	TCONS_00081048	CUFF.58045.4	NM_001001712	LCN10	lipocalin 10	1.74 ± 0.25	2.10 ± 0.13	1.35 ± 0.21#
XLOC_028573	TCONS_00079075	CUFF.57599.1	NM_005564	LCN2	lipocalin 2	4.73 ± 0.45	5.95 ± 0.27	6.59 ± 0.48*
XLOC_007813	TCONS_00022346	CUFF.14724.3	NM_002298	LCP1	lymphocyte cytosolic protein 1 (L-plastin)	9.42 ± 0.27	10.35 ± 0.10*	10.03 ± 0.22
XLOC_023638	TCONS_00066616	CUFF.47022.3	NM_005565	LCP2	lymphocyte cytosolic protein 2 (SH2 domain containing leukocyte protein of 76kDa)	6.81 ± 0.25	7.43 ± 0.08*	7.03 ± 0.17
XLOC_004389	TCONS_00012406	NM_001165415	NM_001165415	LDHA	lactate dehydrogenase A	5.91 ± 0.38	7.04 ± 0.14*	6.80 ± 0.26
XLOC_024859	TCONS_00069937	NM_001143944	NM_001143944	LEMD2	LEM domain containing 2	5.16 ± 0.27	5.75 ± 0.10	5.00 ± 0.16#
XLOC_015418	TCONS_00044736	NM_024316	NM_024316	LENG1	leukocyte receptor cluster (LRC) member 1	2.63 ± 0.17	3.05 ± 0.09	2.56 ± 0.12#
XLOC_015429	TCONS_00044817	NM_198988	NM_198988	LENG9	leukocyte receptor cluster (LRC) member 9	2.42 ± 0.19	3.12 ± 0.11*	2.43 ± 0.20#
XLOC_001159	TCONS_00003946	CUFF.5248.4	NM_006499	LGALS8	lectin, galactoside-binding, soluble, 8	3.79 ± 0.29	4.63 ± 0.10*	4.21 ± 0.18
XLOC_011900	TCONS_00033236	CUFF.23178.1	NM_009587	LGALS9	lectin, galactoside-binding, soluble, 9	7.02 ± 0.24	7.85 ± 0.14*	7.06 ± 0.21#
XLOC_015420	TCONS_00044755	CUFF.30134.1	NM_001081450	LILRA5	leukocyte immunoglobulin-like receptor, subfamily A (with TM domain), member 5	10.14 ± 0.26	11.03 ± 0.10*	10.68 ± 0.25
XLOC_015421	TCONS_00044770	CUFF.30135.1	NM_005874	LILRB2	leukocyte immunoglobulin-like receptor, subfamily B (with TM and ITIM domains), member 2	3.53 ± 0.29	4.16 ± 0.11	3.41 ± 0.22#
XLOC_015422	TCONS_00044771	CUFF.30136.1	NM_005874	LILRB2	leukocyte immunoglobulin-like receptor, subfamily B (with TM and ITIM domains), member 2	1.17 ± 0.25	2.04 ± 0.14*	1.61 ± 0.17
XLOC_025834	TCONS_00072239	NM_002314	NM_002314	LIMK1	LIM domain kinase 1	4.71 ± 0.29	5.56 ± 0.14*	4.73 ± 0.20#
XLOC_019338	TCONS_00054806	CUFF.37862.1	NM_005569	LIMK2	LIM domain kinase 2	7.38 ± 0.32	8.54 ± 0.10*	7.87 ± 0.21
XLOC_014249	TCONS_00040523	CUFF.28823.1	NM_019104	LIN37	lin-37 homolog (C. elegans)	4.02 ± 0.21	4.61 ± 0.09*	4.14 ± 0.19
XLOC_025807	TCONS_00072168	CUFF.51691.1	NR_026873	LINC00174		0.32 ± 0.08	0.36 ± 0.05	0.79 ± 0.14*#
XLOC_003114	TCONS_00008898	NR_026794	NR_026794	LINC00202-2		0.23 ± 0.08	0.17 ± 0.03	0.36 ± 0.06#
XLOC_003113	TCONS_00008886	CUFF.6015.1	NM_019043	LINC00264		6.84 ± 0.28	7.76 ± 0.10*	7.51 ± 0.24
XLOC_018290	TCONS_00051994	NR_040415	NR_040415	LINC00266-1		2.44 ± 0.28	4.00 ± 0.17*	3.24 ± 0.36
XLOC_012747	TCONS_00036133	CUFF.23914.2	NR_027254	LINC00671		2.73 ± 0.23	3.56 ± 0.12*	3.56 ± 0.24
XLOC_009907	TCONS_00027504	CUFF.18245.3	-	LIPC	lipase, hepatic	1.50 ± 0.19	2.18 ± 0.15	2.66 ± 0.28*
XLOC_005460	TCONS_00016177	NM_001144869	NM_001144869	LIPT2	lipoyl(octanoyl) transferase	0.38 ± 0.08	0.54 ± 0.05	0.27 ± 0.05#
XLOC_011022	TCONS_00030996	CUFF.20044.2	-	LITAF	lipopolysaccharide-induced TNF factor	8.98 ± 0.27	9.68 ± 0.09*	9.12 ± 0.22
XLOC_023669	TCONS_00066752	CUFF.47243.1	NM_006816	LMAN2	lectin, mannose-binding 2	6.14 ± 0.22	6.81 ± 0.08*	6.30 ± 0.18
XLOC_016852	TCONS_00048852	NM_001142292	NM_001142292	LMAN2L	lectin, mannose-binding 2-like	2.27 ± 0.18	2.60 ± 0.08	2.09 ± 0.12#
XLOC_019473	TCONS_00055386	CUFF.38746.1	NM_033200	LMF2	lipase maturation factor 2	2.78 ± 0.23	3.39 ± 0.14	2.64 ± 0.22#
XLOC_019758	TCONS_00056334	CUFF.38745.4	NM_033200	LMF2	lipase maturation factor 2	5.92 ± 0.30	6.50 ± 0.13	5.53 ± 0.18#
XLOC_022973	TCONS_00064653	NM_005573	NM_005573	LMNB1	lamin B1	4.58 ± 0.36	5.63 ± 0.12*	4.84 ± 0.22#
XLOC_005181	TCONS_00015210	CUFF.8694.6	NM_005574	LMO2	LIM domain only 2 (rhombotin-like 1)	4.34 ± 0.26	4.99 ± 0.12	4.33 ± 0.15#
XLOC_000500	TCONS_00001790	NM_006769	NM_006769	LMO4	LIM domain only 4	3.30 ± 0.22	3.88 ± 0.09*	3.50 ± 0.17
XLOC_025909	TCONS_00072482	NM_014916	NM_014916	LMTK2	lemur tyrosine kinase 2	2.87 ± 0.31	3.58 ± 0.11*	3.09 ± 0.16
XLOC_022925	TCONS_00064511	CUFF.46008.1	NM_005575	LNPEP	leucyl/cystinyl aminopeptidase	1.66 ± 0.17	2.21 ± 0.09*	1.78 ± 0.11
XLOC_026182	TCONS_00073408	NR_027387	NR_027387	LOC100128822	hypothetical LOC100128822	1.40 ± 0.17	1.71 ± 0.10	1.03 ± 0.10#
XLOC_010887	TCONS_00030417	CUFF.22334.1	NR_036480	LOC100128881	similar to predicted protein	4.70 ± 0.27	5.91 ± 0.10*	5.06 ± 0.21#
XLOC_015911	TCONS_00045723	NR_027251	NR_027251	LOC100129726	hypothetical LOC100129726	0.58 ± 0.13	0.80 ± 0.07	0.39 ± 0.08#
XLOC_022061	TCONS_00062477	NM_012445	NM_012445	LOC100130872	hypothetical LOC100130872	5.40 ± 0.30	4.97 ± 0.19	4.08 ± 0.26*
XLOC_003100	TCONS_00008855	NR_038921	NR_038921	LOC100130992	similar to hCG2017625	0.65 ± 0.10	0.77 ± 0.07	0.42 ± 0.06#
XLOC_013774	TCONS_00038837	NR_040024	NR_040024	LOC100131655	hypothetical LOC100131655	1.77 ± 0.16	2.21 ± 0.09	1.70 ± 0.14#
XLOC_019428	TCONS_00055183	NR_034118	NR_034118	LOC100132273	hypothetical protein LOC100132273	1.18 ± 0.14	1.22 ± 0.07	0.82 ± 0.08#
XLOC_004969	TCONS_00014544	NR_028326	NR_028326	LOC100133161	hypothetical LOC100133161	4.28 ± 0.34	5.06 ± 0.15	3.87 ± 0.27#
XLOC_000003	TCONS_00000003	CUFF.7.1	NR_028327_1	LOC100133331	hypothetical LOC100133331	0.56 ± 0.14	1.05 ± 0.09	1.24 ± 0.20*
XLOC_001262	TCONS_00004291	NR_037844	NR_037844	LOC100133445	hypothetical LOC100133445	2.05 ± 0.20	2.43 ± 0.09	1.83 ± 0.12#
XLOC_016926	TCONS_00049061	CUFF.32845.1	NR_034130	LOC100499194		0.13 ± 0.04	0.28 ± 0.04	0.40 ± 0.08*
XLOC_003588	TCONS_00010287	NR_036533	NR_036533	LOC100499489		0.77 ± 0.12	0.96 ± 0.07	0.54 ± 0.07#
XLOC_015892	TCONS_00045681	CUFF.31015.5	NR_037879	LOC100505876		2.74 ± 0.22	3.40 ± 0.10*	3.26 ± 0.21
XLOC_022479	TCONS_00063649	CUFF.44692.5	NR_039975	LOC100506229		0.74 ± 0.21	1.85 ± 0.16*	0.90 ± 0.17#
XLOC_026197	TCONS_00073450	CUFF.53803.1	NR_038966	LOC100506585		2.79 ± 0.24	3.56 ± 0.12*	2.96 ± 0.22
XLOC_024259	TCONS_00067974	NR_037175_4	NR_037175_4	LOC100507463		4.02 ± 0.27	4.33 ± 0.09	3.61 ± 0.14#
XLOC_013003	TCONS_00037072	NR_073178	NR_073178	LOC100996291		1.85 ± 0.21	2.53 ± 0.10*	2.47 ± 0.22
XLOC_001261	TCONS_00004286	NR_026927	NR_026927	LOC115110	hypothetical protein LOC115110	2.32 ± 0.23	2.84 ± 0.09	2.18 ± 0.15#
XLOC_004983	TCONS_00014601	NR_026967	NR_026967	LOC143666	hypothetical protein LOC143666	1.24 ± 0.16	1.82 ± 0.09*	1.47 ± 0.14
XLOC_026705	TCONS_00074946	NR_015421	NR_015421	LOC154761	hypothetical LOC154761	2.48 ± 0.25	3.13 ± 0.08*	2.76 ± 0.20
XLOC_017941	TCONS_00050788	CUFF.34790.1	NR_033841	LOC200772	hypothetical protein LOC200772	0.76 ± 0.16	0.84 ± 0.11	0.28 ± 0.10#
XLOC_023273	TCONS_00065571	NR_027253	NR_027253	LOC285696	hypothetical LOC285696	1.68 ± 0.19	2.40 ± 0.08*	2.19 ± 0.16
XLOC_003135	TCONS_00009002	CUFF.6279.1	NR_024497	LOC399744	hypothetical LOC399744	4.99 ± 0.34	5.90 ± 0.12*	5.30 ± 0.24
XLOC_020217	TCONS_00057662	NR_040005_1	NR_040005_1	LOC401074	hypothetical LOC401074	1.56 ± 0.21	1.67 ± 0.12	0.93 ± 0.14#
XLOC_022850	TCONS_00064321	CUFF.45484.1	NR_073404	LOC441081	POM121 membrane glycoprotein (rat) pseudogene	6.17 ± 0.33	7.44 ± 0.13*	6.84 ± 0.28
XLOC_012202	TCONS_00034258	NR_046273	NR_046273	LOC729683	hypothetical protein LOC729683	3.47 ± 0.23	3.64 ± 0.13	2.90 ± 0.19#
XLOC_001218	TCONS_00004081	CUFF.6.1	NR_039983	LOC729737	hypothetical LOC729737	7.28 ± 0.31	8.35 ± 0.13*	7.67 ± 0.24
XLOC_025649	TCONS_00071703	CUFF.50867.3	NR_034084	LOC729852	hypothetical protein LOC729852	1.33 ± 0.17	1.55 ± 0.08	1.07 ± 0.12#
XLOC_002345	TCONS_00007835	CUFF.5278.2	NR_029401	LOC731275	hypothetical LOC731275	5.28 ± 0.30	6.40 ± 0.12*	6.19 ± 0.22
XLOC_026092	TCONS_00073124	NR_003715	NR_003715	LOC93432	maltase-glucoamylase-like pseudogene	0.35 ± 0.08	0.73 ± 0.07	0.88 ± 0.15*
XLOC_027594	TCONS_00076725	NM_152271	NM_152271	LONRF1	LON peptidase N-terminal domain and ring finger 1	1.31 ± 0.20	1.62 ± 0.10	1.03 ± 0.12#
XLOC_029882	TCONS_00082535	NM_024778	NM_024778	LONRF3	LON peptidase N-terminal domain and ring finger 3	0.72 ± 0.14	1.27 ± 0.08*	1.22 ± 0.12
XLOC_009586	TCONS_00026544	CUFF.18820.2	NM_005576	LOXL1	lysyl oxidase-like 1	1.09 ± 0.17	1.72 ± 0.11*	1.34 ± 0.14
XLOC_006608	TCONS_00019287	NM_001142961	NM_001142961	LPAR5	lysophosphatidic acid receptor 5	2.37 ± 0.23	2.37 ± 0.11	1.72 ± 0.15#
XLOC_010688	TCONS_00029668	CUFF.21193.3	NM_017839	LPCAT2	lysophosphatidylcholine acyltransferase 2	3.90 ± 0.29	4.67 ± 0.12*	3.99 ± 0.20#
XLOC_006618	TCONS_00019351	CUFF.11254.1	NM_005768	LPCAT3	lysophosphatidylcholine acyltransferase 3	4.87 ± 0.27	5.68 ± 0.10*	5.23 ± 0.21
XLOC_020575	TCONS_00058629	CUFF.42233.1	NM_032773	LRCH3	leucine-rich repeats and calponin homology (CH) domain containing 3	3.04 ± 0.19	3.64 ± 0.08*	3.34 ± 0.19
XLOC_026530	TCONS_00074462	CUFF.52489.15	NM_002319	LRCH4	leucine-rich repeats and calponin homology (CH) domain containing 4	8.40 ± 0.29	8.95 ± 0.13	8.17 ± 0.19#
XLOC_004679	TCONS_00013497	CUFF.9666.1	NM_024036	LRFN4	leucine rich repeat and fibronectin type III domain containing 4	2.86 ± 0.25	2.89 ± 0.14	1.94 ± 0.18*#
XLOC_014788	TCONS_00042414	CUFF.27073.1	NM_001013706	LRG1	leucine-rich alpha-2-glycoprotein 1	7.74 ± 0.30	8.87 ± 0.12*	8.50 ± 0.24
XLOC_022078	TCONS_00062554	NM_002337	NM_002337	LRPAP1	low density lipoprotein receptor-related protein associated protein 1	6.63 ± 0.25	7.61 ± 0.10*	7.20 ± 0.21
XLOC_001579	TCONS_00005396	NM_006369	NM_006369	LRRC41	leucine rich repeat containing 41	3.43 ± 0.21	3.90 ± 0.10	3.36 ± 0.14#
XLOC_001270	TCONS_00004331	NM_020710	NM_020710	LRRC47	leucine rich repeat containing 47	3.71 ± 0.22	4.11 ± 0.09	3.48 ± 0.14#
XLOC_026157	TCONS_00073317	CUFF.53666.1	NM_001142928	LRRC61	leucine rich repeat containing 61	2.52 ± 0.21	3.40 ± 0.11*	2.38 ± 0.15#
XLOC_000505	TCONS_00001804	NM_032270	NM_032270	LRRC8C	leucine rich repeat containing 8 family, member C	1.82 ± 0.24	2.23 ± 0.10	1.57 ± 0.14#
XLOC_020664	TCONS_00058964	CUFF.39438.6	NM_006309	LRRFIP2	leucine rich repeat (in FLII) interacting protein 2	3.49 ± 0.22	4.12 ± 0.10*	3.92 ± 0.19
XLOC_005008	TCONS_00014683	CUFF.8067.1	NM_002339	LSP1	lymphocyte-specific protein 1	6.79 ± 0.30	7.33 ± 0.12	6.60 ± 0.20#
XLOC_007012	TCONS_00020608	CUFF.13256.1	NM_000895	LTA4H	leukotriene A4 hydrolase	5.82 ± 0.32	6.63 ± 0.12*	5.99 ± 0.24
XLOC_024810	TCONS_00069625	CUFF.48329.2	NM_002341_5	LTB	lymphotoxin beta (TNF superfamily, member 3)	7.70 ± 0.26	8.22 ± 0.12	7.37 ± 0.22#
XLOC_008176	TCONS_00023107	CUFF.15613.2	NM_181657	LTB4R	leukotriene B4 receptor	6.20 ± 0.28	7.02 ± 0.11*	6.68 ± 0.20
XLOC_006018	TCONS_00017348	CUFF.11167.3	NM_002342	LTBR	lymphotoxin beta receptor (TNFR superfamily, member 3)	5.50 ± 0.26	6.24 ± 0.10*	5.43 ± 0.21#
XLOC_023215	TCONS_00065426	CUFF.47361.1	NM_145867	LTC4S	leukotriene C4 synthase	1.32 ± 0.15	1.57 ± 0.08	1.12 ± 0.11#
XLOC_027339	TCONS_00076103	CUFF.54796.5	NM_015364	LY96	lymphocyte antigen 96	3.80 ± 0.23	4.46 ± 0.10*	4.29 ± 0.21
XLOC_014932	TCONS_00042960	CUFF.27882.1	NM_005583	LYL1	lymphoblastic leukemia derived sequence 1	7.98 ± 0.18	8.13 ± 0.10	7.56 ± 0.18#
XLOC_027297	TCONS_00076000	CUFF.54573.1	NM_002350	LYN	v-yes-1 Yamaguchi sarcoma viral related oncogene homolog	6.95 ± 0.27	7.69 ± 0.10*	7.32 ± 0.22
XLOC_027935	TCONS_00077677	NM_177458	NM_177458	LYNX1	Ly6/neurotoxin 1	1.19 ± 0.19	1.63 ± 0.12	0.97 ± 0.15#
XLOC_000182	TCONS_00000694	CUFF.849.1	NM_007260	LYPLA2	lysophospholipase II pseudogene 1; lysophospholipase II	5.17 ± 0.24	5.96 ± 0.09*	5.32 ± 0.19#
XLOC_010560	TCONS_00029081	CUFF.20295.1	NM_001128301	LYRM1	LYR motif containing 1	2.79 ± 0.28	3.68 ± 0.10*	3.10 ± 0.18
XLOC_009884	TCONS_00027438	CUFF.18115.5	NM_153374	LYSMD2	LysM, putative peptidoglycan-binding, domain containing 2	2.25 ± 0.27	2.44 ± 0.12	1.57 ± 0.18#
XLOC_001307	TCONS_00004442	NM_006341	NM_006341	MAD2L2	MAD2 mitotic arrest deficient-like 2 (yeast)	4.82 ± 0.24	5.62 ± 0.09*	5.10 ± 0.22
XLOC_021594	TCONS_00061207	NM_005882	NM_005882	MAEA	macrophage erythroblast attacher	4.93 ± 0.29	5.60 ± 0.12	4.90 ± 0.19#
XLOC_022063	TCONS_00062493	CUFF.42366.2	NM_001017405	MAEA	macrophage erythroblast attacher	3.25 ± 0.29	4.00 ± 0.12*	3.80 ± 0.19
XLOC_018468	TCONS_00052584	NM_005461	NM_005461	MAFB	v-maf musculoaponeurotic fibrosarcoma oncogene homolog B (avian)	4.02 ± 0.22	4.79 ± 0.12*	4.68 ± 0.23
XLOC_019382	TCONS_00055012	NM_012323	NM_012323	MAFF	v-maf musculoaponeurotic fibrosarcoma oncogene homolog F (avian)	2.63 ± 0.21	3.13 ± 0.10	2.49 ± 0.12#
XLOC_013049	TCONS_00037267	CUFF.25652.12	NM_016538	MAFG	v-maf musculoaponeurotic fibrosarcoma oncogene homolog G (avian)	6.47 ± 0.24	7.35 ± 0.09*	6.75 ± 0.17#
XLOC_029676	TCONS_00081978	NM_024859	NM_024859	MAGIX	MAGI family member, X-linked	1.01 ± 0.12	1.61 ± 0.07*	1.38 ± 0.11
XLOC_028675	TCONS_00079449	CUFF.58065.1	NM_206920	MAMDC4	MAM domain containing 4	1.86 ± 0.20	2.29 ± 0.12	1.56 ± 0.20#
XLOC_021626	TCONS_00061381	CUFF.42475.4	NM_015274	MAN2B2	mannosidase, alpha, class 2B, member 2	4.63 ± 0.25	5.22 ± 0.12	4.57 ± 0.16#
XLOC_018119	TCONS_00051330	NM_022077	NM_022077	MANBAL	mannosidase, beta A, lysosomal-like; similar to mannosidase, beta A, lysosomal-like	3.46 ± 0.22	3.89 ± 0.09	3.35 ± 0.14#
XLOC_014782	TCONS_00042360	CUFF.27027.6	NM_030662	MAP2K2	mitogen-activated protein kinase kinase 2 pseudogene; mitogen-activated protein kinase kinase 2	7.17 ± 0.19	7.62 ± 0.09	7.10 ± 0.14#
XLOC_012228	TCONS_00034345	NM_002758	NM_002758	MAP2K6	mitogen-activated protein kinase kinase 6	2.42 ± 0.28	3.67 ± 0.13*	3.48 ± 0.25*
XLOC_005377	TCONS_00015852	CUFF.9503.6	NM_002419	MAP3K11	mitogen-activated protein kinase kinase kinase 11	7.55 ± 0.27	8.28 ± 0.12*	7.48 ± 0.21#
XLOC_016108	TCONS_00046365	CUFF.32559.1	NM_145686	MAP4K4	mitogen-activated protein kinase kinase kinase kinase 4	6.72 ± 0.22	7.29 ± 0.08*	7.20 ± 0.19
XLOC_024880	TCONS_00070029	CUFF.48630.2	-	MAPK13	mitogen-activated protein kinase 13	2.61 ± 0.21	3.42 ± 0.10*	3.16 ± 0.21
XLOC_024879	TCONS_00070025	CUFF.48653.1	NM_001315	MAPK14	mitogen-activated protein kinase 14	2.66 ± 0.27	3.28 ± 0.16	3.98 ± 0.30*
XLOC_019480	TCONS_00055395	NM_012324	NM_012324	MAPK8IP2	mitogen-activated protein kinase 8 interacting protein 2	0.50 ± 0.13	0.63 ± 0.06	0.28 ± 0.04#
XLOC_018079	TCONS_00051188	NM_012325	NM_012325	MAPRE1	microtubule-associated protein, RP/EB family, member 1	4.23 ± 0.30	5.13 ± 0.12*	4.71 ± 0.20
XLOC_023476	TCONS_00066100	CUFF.46194.1	NM_178450	MARCH3		3.48 ± 0.23	4.35 ± 0.13*	4.34 ± 0.24
XLOC_012875	TCONS_00036554	CUFF.24520.2	NM_001256782	MARCH4		1.80 ± 0.26	2.48 ± 0.19	1.55 ± 0.19#
XLOC_001097	TCONS_00003660	CUFF.4767.5	NM_022746	MARCH5		4.13 ± 0.29	4.97 ± 0.14*	4.63 ± 0.22
XLOC_003325	TCONS_00009533	CUFF.7019.1	NM_017824	MARCH5		1.96 ± 0.25	2.65 ± 0.10*	2.08 ± 0.18
XLOC_024493	TCONS_00068648	NM_002356	NM_002356	MARCKS	myristoylated alanine-rich protein kinase C substrate	4.64 ± 0.35	5.76 ± 0.17*	5.13 ± 0.23
XLOC_016177	TCONS_00046613	NM_006770	NM_006770	MARCO	macrophage receptor with collagenous structure	3.16 ± 0.30	4.26 ± 0.13*	3.85 ± 0.26
XLOC_000372	TCONS_00001411	NM_015112	NM_015112	MAST2	microtubule associated serine/threonine kinase 2	3.10 ± 0.23	3.88 ± 0.12*	3.41 ± 0.19
XLOC_023143	TCONS_00065215	NM_182796	NM_182796	MAT2B	methionine adenosyltransferase II, beta	4.17 ± 0.26	4.68 ± 0.11	4.00 ± 0.15#
XLOC_024999	TCONS_00070361	CUFF.49296.1	NM_138441	MB21D1		1.84 ± 0.22	2.58 ± 0.10*	2.16 ± 0.16
XLOC_013726	TCONS_00038632	CUFF.26356.4	NM_015846	MBD1	methyl-CpG binding domain protein 1	4.58 ± 0.26	5.13 ± 0.11	4.46 ± 0.15#
XLOC_013730	TCONS_00038725	NM_003927	NM_003927	MBD2	methyl-CpG binding domain protein 2	4.06 ± 0.25	4.77 ± 0.10*	4.19 ± 0.18
XLOC_015419	TCONS_00044737	CUFF.30115.1	NM_001145303	MBOAT7	membrane bound O-acyltransferase domain containing 7	9.11 ± 0.29	9.78 ± 0.11	9.09 ± 0.21#
XLOC_003918	TCONS_00011421	CUFF.7629.5	NM_024834	MCMBP		3.71 ± 0.29	4.48 ± 0.11*	4.13 ± 0.18
XLOC_023433	TCONS_00065989	CUFF.45953.1	NM_024717	MCTP1	multiple C2 domains, transmembrane 1	2.63 ± 0.26	3.45 ± 0.12*	3.20 ± 0.23
XLOC_009715	TCONS_00026967	CUFF.19317.1	NM_018349	MCTP2	multiple C2 domains, transmembrane 2	4.43 ± 0.30	5.49 ± 0.12*	5.18 ± 0.23
XLOC_004465	TCONS_00012651	NM_001270550	NM_001270550	MDK	midkine (neurite growth-promoting factor 2)	1.23 ± 0.17	1.74 ± 0.10	1.09 ± 0.13#
XLOC_013554	TCONS_00038125	CUFF.26359.3	NM_002396	ME2	malic enzyme 2, NAD(+)-dependent, mitochondrial	3.72 ± 0.23	4.41 ± 0.10*	4.05 ± 0.18
XLOC_029757	TCONS_00082209	CUFF.58737.1	NM_005120	MED12	mediator complex subunit 12	4.44 ± 0.29	5.42 ± 0.11*	5.18 ± 0.20
XLOC_019230	TCONS_00054444	CUFF.37352.5	NM_001003891	MED15	mediator complex subunit 15	6.29 ± 0.28	6.87 ± 0.12	6.19 ± 0.18#
XLOC_013878	TCONS_00039010	CUFF.26644.1	NM_005481	MED16	mediator complex subunit 16	1.23 ± 0.15	1.84 ± 0.11*	1.67 ± 0.16
XLOC_004796	TCONS_00014024	CUFF.10389.3	NM_004268	MED17	mediator complex subunit 17	2.22 ± 0.20	2.60 ± 0.08	1.89 ± 0.13#
XLOC_001555	TCONS_00005296	CUFF.1630.3	NM_052877	MED8	mediator complex subunit 8	3.24 ± 0.19	3.76 ± 0.08*	3.49 ± 0.15
XLOC_015016	TCONS_00043340	NM_001145785	NM_001145785	MEF2BNB		5.41 ± 0.24	6.10 ± 0.11*	5.73 ± 0.19
XLOC_009639	TCONS_00026736	NM_022566	NM_022566	MESDC1	mesoderm development candidate 1	3.66 ± 0.34	4.47 ± 0.17	3.14 ± 0.17#
XLOC_010413	TCONS_00028581	NM_024042	NM_024042	METRN	meteorin, glial cell differentiation regulator	1.50 ± 0.19	1.66 ± 0.10	1.12 ± 0.15#
XLOC_000914	TCONS_00003104	CUFF.3962.6	NM_015935	METTL13	methyltransferase like 13	3.38 ± 0.22	3.79 ± 0.10	3.24 ± 0.13#
XLOC_010510	TCONS_00028937	CUFF.19898.3	NM_024109	METTL22		2.74 ± 0.12	3.16 ± 0.06*	3.02 ± 0.11
XLOC_006263	TCONS_00018171	NM_152637	NM_152637	METTL7B	methyltransferase like 7B	1.47 ± 0.29	3.07 ± 0.19*	3.06 ± 0.36*
XLOC_010565	TCONS_00029094	CUFF.20320.1	NM_016025	METTL9	methyltransferase like 9	5.68 ± 0.27	6.56 ± 0.12*	6.23 ± 0.20
XLOC_014738	TCONS_00042156	NM_203304	NM_203304	MEX3D	mex-3 homolog D (C. elegans)	0.95 ± 0.19	1.44 ± 0.13	0.64 ± 0.11#
XLOC_016463	TCONS_00047510	CUFF.34366.3	NM_020194	MFF	mitochondrial fission factor	2.83 ± 0.25	3.51 ± 0.11*	3.29 ± 0.18
XLOC_022075	TCONS_00062545	CUFF.42455.8	NM_001146069	MFSD10	major facilitator superfamily domain containing 10	4.96 ± 0.27	5.67 ± 0.11*	5.09 ± 0.19
XLOC_014768	TCONS_00042298	CUFF.26976.3	NM_021731	MFSD12		5.35 ± 0.21	5.75 ± 0.12	4.93 ± 0.15#
XLOC_022053	TCONS_00062431	CUFF.42279.9	NM_032219	MFSD7	major facilitator superfamily domain containing 7	4.30 ± 0.23	4.90 ± 0.13	3.93 ± 0.20#
XLOC_023706	TCONS_00066931	CUFF.47454.1	NM_001114618	MGAT1	mannosyl (alpha-1,3-)-glycoprotein beta-1,2-N-acetylglucosaminyltransferase	8.03 ± 0.24	8.73 ± 0.11*	8.11 ± 0.15#
XLOC_008217	TCONS_00023238	NM_002408	NM_002408	MGAT2	mannosyl (alpha-1,6-)-glycoprotein beta-1,2-N-acetylglucosaminyltransferase	2.67 ± 0.23	3.09 ± 0.13	2.41 ± 0.16#
XLOC_026497	TCONS_00074338	CUFF.52273.1	NR_002822	MGC72080	MGC72080 pseudogene	2.71 ± 0.20	3.24 ± 0.09*	3.00 ± 0.14
XLOC_001100	TCONS_00003669	CUFF.4782.2	NM_198551	MIA3	melanoma inhibitory activity family, member 3	3.53 ± 0.24	4.14 ± 0.09*	3.61 ± 0.16
XLOC_000026	TCONS_00000075	CUFF.87.1	NM_080875	MIB2	mindbomb homolog 2 (Drosophila)	4.48 ± 0.28	4.83 ± 0.14	3.97 ± 0.22#
XLOC_024218	TCONS_00067804	NR_036523	NR_036523	MICA	MHC class I polypeptide-related sequence A	2.81 ± 0.15	3.00 ± 0.09	2.43 ± 0.12#
XLOC_025076	TCONS_00070599	CUFF.49537.18	NM_022765	MICAL1	microtubule associated monoxygenase, calponin and LIM domain containing 1	7.54 ± 0.26	8.39 ± 0.11*	8.03 ± 0.22
XLOC_024219	TCONS_00067811	CUFF.48312.1	NM_005931_4	MICB	MHC class I polypeptide-related sequence B	2.74 ± 0.23	3.05 ± 0.10	2.43 ± 0.12#
XLOC_003731	TCONS_00010786	CUFF.6633.5	NM_006077	MICU1		4.39 ± 0.21	5.24 ± 0.10*	5.07 ± 0.20
XLOC_029626	TCONS_00081780	NM_001098791	NM_001098791	MID1IP1	MID1 interacting protein 1 (gastrulation specific G12 homolog (zebrafish))	5.18 ± 0.28	5.39 ± 0.13	4.65 ± 0.17#
XLOC_012656	TCONS_00035914	NM_032339	NM_032339	MIEN1		4.75 ± 0.22	5.20 ± 0.09	4.65 ± 0.14#
XLOC_014715	TCONS_00042062	NM_017550	NM_017550	MIER2	mesoderm induction early response 1, family member 2	3.42 ± 0.25	3.90 ± 0.14	3.11 ± 0.17#
XLOC_000090	TCONS_00000404	CUFF.428.5	NM_021933	MIIP	migration and invasion inhibitory protein	6.24 ± 0.18	6.94 ± 0.10*	6.31 ± 0.16#
XLOC_012209	TCONS_00034275	NM_001085423	NM_001085423	MILR1		3.37 ± 0.24	4.19 ± 0.11*	4.03 ± 0.27
XLOC_020883	TCONS_00059755	NM_032778	NM_032778	MINA	MYC induced nuclear antigen	1.22 ± 0.16	1.66 ± 0.09	1.17 ± 0.13#
XLOC_007503	TCONS_00021569	NR_038939	NR_038939	MIPEPP3		1.23 ± 0.20	1.73 ± 0.12	2.43 ± 0.23*#
XLOC_007729	TCONS_00022120	CUFF.14321.1	NR_046461	MIPEPP3		1.90 ± 0.26	2.57 ± 0.15	3.01 ± 0.25*
XLOC_014881	TCONS_00042773	CUFF.27618.3	NM_007065	MIR1181	microRNA 1181	6.40 ± 0.23	7.01 ± 0.09*	6.65 ± 0.18
XLOC_002307	TCONS_00007746	NM_198552	NM_198552	MIR1182	microRNA 1182	0.97 ± 0.18	1.82 ± 0.12*	1.75 ± 0.21
XLOC_003831	TCONS_00011108	NM_032709	NM_032709	MIR1287	microRNA 1287	1.48 ± 0.16	1.67 ± 0.10	1.13 ± 0.12#
XLOC_014742	TCONS_00042197	CUFF.26807.1	NM_020695	MIR1909	microRNA 1909	5.07 ± 0.29	5.36 ± 0.12	4.57 ± 0.16#
XLOC_029738	TCONS_00082158	CUFF.58698.1	NR_029637	MIR223	microRNA 223	6.73 ± 0.35	7.81 ± 0.13*	7.32 ± 0.26
XLOC_022478	TCONS_00063641	NR_037867	NR_037867	MIR3945		3.94 ± 0.28	5.02 ± 0.13*	4.36 ± 0.22
XLOC_004653	TCONS_00013384	NR_039709	NR_039709	MIR4489		1.05 ± 0.17	1.33 ± 0.09	0.77 ± 0.08#
XLOC_017010	TCONS_00049335	CUFF.33496.3	NM_016836	MIR4785		5.03 ± 0.27	5.98 ± 0.12*	5.64 ± 0.22
XLOC_000856	TCONS_00002934	CUFF.3750.1	NM_032174	MIR5187		2.43 ± 0.25	3.36 ± 0.09*	2.69 ± 0.17#
XLOC_019660	TCONS_00056004	NR_036556	NR_036556	MIR658	microRNA 658	2.25 ± 0.21	2.54 ± 0.10	1.94 ± 0.14#
XLOC_026175	TCONS_00073388	NM_019015	NM_019015	MIR671	microRNA 671	5.06 ± 0.26	5.62 ± 0.10	4.96 ± 0.16#
XLOC_030484	TCONS_00084229	CUFF.59406.2	NM_001569	MIR718		5.61 ± 0.26	6.10 ± 0.13	5.37 ± 0.15#
XLOC_001600	TCONS_00005485	CUFF.1788.5	NM_002525	MIR761		6.33 ± 0.23	6.89 ± 0.09*	6.75 ± 0.16
XLOC_021208	TCONS_00060761	CUFF.42216.5	NM_001145642	MIR922	microRNA 922	4.35 ± 0.23	5.06 ± 0.09*	4.63 ± 0.16
XLOC_003878	TCONS_00011301	CUFF.7353.2	NM_000494	MIR936	microRNA 936	0.89 ± 0.22	1.71 ± 0.15	1.99 ± 0.29*
XLOC_027952	TCONS_00077759	NM_182706	NM_182706	MIR937	microRNA 937	4.15 ± 0.29	4.54 ± 0.14	3.72 ± 0.19#
XLOC_019689	TCONS_00056105	CUFF.38268.3	NM_020831	MKL1	megakaryoblastic leukemia (translocation) 1	6.10 ± 0.23	6.76 ± 0.10*	6.29 ± 0.18
XLOC_001581	TCONS_00005398	CUFF.1745.8	NM_003684	MKNK1	MAP kinase interacting serine/threonine kinase 1	6.20 ± 0.30	7.21 ± 0.12*	6.93 ± 0.25
XLOC_014747	TCONS_00042221	NM_017572	NM_017572	MKNK2	MAP kinase interacting serine/threonine kinase 2	7.64 ± 0.28	8.12 ± 0.12	7.31 ± 0.17#
XLOC_011291	TCONS_00031878	CUFF.21795.4	NM_152649	MLKL	mixed lineage kinase domain-like	5.42 ± 0.29	6.19 ± 0.08*	5.72 ± 0.18
XLOC_013964	TCONS_00039407	CUFF.27301.1	NM_005934	MLLT1	myeloid/lymphoid or mixed-lineage leukemia (trithorax homolog, Drosophila); translocated to, 1	3.95 ± 0.32	4.93 ± 0.15*	4.17 ± 0.23
XLOC_014807	TCONS_00042520	CUFF.27298.3	NM_005934	MLLT1	myeloid/lymphoid or mixed-lineage leukemia (trithorax homolog, Drosophila); translocated to, 1	6.09 ± 0.37	7.26 ± 0.12*	6.43 ± 0.24#
XLOC_011994	TCONS_00033475	CUFF.23606.3	NM_005937	MLLT6	myeloid/lymphoid or mixed-lineage leukemia (trithorax homolog, Drosophila); translocated to, 6	6.43 ± 0.29	6.99 ± 0.13	6.15 ± 0.21#
XLOC_006518	TCONS_00018952	CUFF.13916.7	NM_014938	MLXIP	MLX interacting protein	6.12 ± 0.26	6.92 ± 0.11*	6.57 ± 0.22
XLOC_016986	TCONS_00049263	NM_015702	NM_015702	MMADHC	methylmalonic aciduria (cobalamin deficiency) cblD type, with homocystinuria	3.19 ± 0.31	4.20 ± 0.13*	3.82 ± 0.22
XLOC_006557	TCONS_00019078	NM_016155	NM_016155	MMP17	matrix metallopeptidase 17 (membrane-inserted)	3.26 ± 0.24	3.73 ± 0.14	2.92 ± 0.21#
XLOC_010480	TCONS_00028805	CUFF.19727.1	NM_022468	MMP25	matrix metallopeptidase 25	10.55 ± 0.30	11.27 ± 0.14	10.44 ± 0.22#
XLOC_005543	TCONS_00016452	NM_002424	NM_002424	MMP8	matrix metallopeptidase 8 (neutrophil collagenase)	2.86 ± 0.54	4.77 ± 0.31*	5.04 ± 0.56*
XLOC_018178	TCONS_00051559	CUFF.35805.1	NM_004994	MMP9	matrix metallopeptidase 9 (gelatinase B, 92kDa gelatinase, 92kDa type IV collagenase)	8.46 ± 0.46	10.23 ± 0.20*	10.25 ± 0.40*
XLOC_001582	TCONS_00005438	NM_145279	NM_145279	MOB3C		4.07 ± 0.25	4.98 ± 0.09*	4.32 ± 0.17#
XLOC_020052	TCONS_00057048	NM_182935	NM_182935	MOBP	myelin-associated oligodendrocyte basic protein	0.27 ± 0.05	0.35 ± 0.04	0.54 ± 0.08*
XLOC_000603	TCONS_00002109	NM_020963	NM_020963	MOV10	Mov10, Moloney leukemia virus 10, homolog (mouse)	4.10 ± 0.26	4.79 ± 0.16	3.93 ± 0.19#
XLOC_025233	TCONS_00071116	NM_001270879	NM_001270879	MPC1		2.22 ± 0.21	2.50 ± 0.10	1.92 ± 0.12#
XLOC_026337	TCONS_00073875	NM_138701	NM_138701	MPLKIP		2.39 ± 0.20	2.82 ± 0.10	2.10 ± 0.12#
XLOC_030498	TCONS_00084309	CUFF.59451.2	NM_001166462	MPP1	membrane protein, palmitoylated 1, 55kDa	7.55 ± 0.11	7.83 ± 0.05	8.01 ± 0.08*
XLOC_019363	TCONS_00054936	CUFF.38041.2	NM_001130517	MPST	mercaptopyruvate sulfurtransferase	4.62 ± 0.20	5.04 ± 0.10	4.35 ± 0.19#
XLOC_014146	TCONS_00040168	NM_032683	NM_032683	MPV17L2	MPV17 mitochondrial membrane protein-like 2	2.29 ± 0.19	2.98 ± 0.10*	2.39 ± 0.15#
XLOC_002035	TCONS_00006998	CUFF.3760.1	NM_000530	MPZ	myelin protein zero	2.59 ± 0.22	3.39 ± 0.09*	2.86 ± 0.17
XLOC_000950	TCONS_00003197	CUFF.4138.7	NM_001531	MR1	major histocompatibility complex, class I-related	4.58 ± 0.24	5.23 ± 0.08*	4.80 ± 0.18
XLOC_012322	TCONS_00034722	NM_002949	NM_002949	MRPL12	mitochondrial ribosomal protein L12	3.03 ± 0.20	3.54 ± 0.11	2.92 ± 0.18#
XLOC_014126	TCONS_00040087	NM_023937	NM_023937	MRPL34	mitochondrial ribosomal protein L34	2.33 ± 0.22	2.69 ± 0.10	2.11 ± 0.11#
XLOC_003849	TCONS_00011181	NM_176792	NM_176792	MRPL43	mitochondrial ribosomal protein L43	4.14 ± 0.23	4.42 ± 0.11	3.82 ± 0.17#
XLOC_016457	TCONS_00047500	NM_022915	NM_022915	MRPL44	mitochondrial ribosomal protein L44	2.22 ± 0.22	2.69 ± 0.08	2.20 ± 0.10#
XLOC_024108	TCONS_00067484	NM_020662	NM_020662	MRS2	MRS2 magnesium homeostasis factor homolog (S. cerevisiae)	1.32 ± 0.16	1.42 ± 0.08	0.96 ± 0.10#
XLOC_005116	TCONS_00014989	CUFF.8486.2	NM_130385	MRVI1	murine retrovirus integration site 1 homolog	5.34 ± 0.24	6.07 ± 0.12*	5.85 ± 0.25
XLOC_004363	TCONS_00012342	NR_046374	NR_046374	MRVI1-AS1		1.21 ± 0.20	1.98 ± 0.12*	1.56 ± 0.18
XLOC_004551	TCONS_00012906	CUFF.9121.1	NM_024021	MS4A4A	membrane-spanning 4-domains, subfamily A, member 4	2.18 ± 0.27	3.33 ± 0.17*	3.34 ± 0.33
XLOC_029554	TCONS_00081599	NM_078628	NM_078628	MSL3	male-specific lethal 3 homolog (Drosophila)	4.74 ± 0.29	5.61 ± 0.13*	5.19 ± 0.22
XLOC_028830	TCONS_00079884	NM_001044264	NM_001044264	MSMP	microseminoprotein, prostate associated	3.41 ± 0.23	3.99 ± 0.09*	3.64 ± 0.15
XLOC_027159	TCONS_00075552	NM_012331	NM_012331	MSRA	methionine sulfoxide reductase A	2.99 ± 0.26	3.74 ± 0.11*	3.65 ± 0.24
XLOC_010938	TCONS_00030679	CUFF.19642.5	NM_016332	MSRB1		8.98 ± 0.29	9.68 ± 0.10*	9.02 ± 0.20#
XLOC_003104	TCONS_00008869	CUFF.5999.4	NM_012228	MSRB2	methionine sulfoxide reductase B2	3.99 ± 0.18	4.93 ± 0.10*	4.39 ± 0.19
XLOC_000133	TCONS_00000533	NR_027504	NR_027504	MST1P2	macrophage stimulating, pseudogene 2	0.79 ± 0.13	0.77 ± 0.07	0.41 ± 0.07#
XLOC_010699	TCONS_00029688	NR_001447	NR_001447	MT1L	metallothionein 1L (gene/pseudogene); metallothionein 1E; metallothionein 1 pseudogene 3; metallothionein 1J (pseudogene)	0.95 ± 0.18	0.81 ± 0.08	1.34 ± 0.20#
XLOC_024888	TCONS_00070077	CUFF.48739.2	NM_001271641	MTCH1	mitochondrial carrier homolog 1 (C. elegans)	5.89 ± 0.25	6.19 ± 0.09	5.65 ± 0.15#
XLOC_001515	TCONS_00005155	CUFF.1432.1	NM_005955	MTF1	metal-regulatory transcription factor 1	4.53 ± 0.22	5.48 ± 0.10*	5.33 ± 0.24
XLOC_001855	TCONS_00006232	NM_181873	NM_181873	MTMR11	myotubularin related protein 11	2.25 ± 0.21	2.60 ± 0.12	1.94 ± 0.18#
XLOC_019323	TCONS_00054750	NM_153051	NM_153051	MTMR3	myotubularin related protein 3	6.18 ± 0.26	6.83 ± 0.09*	6.56 ± 0.17
XLOC_001944	TCONS_00006571	CUFF.3300.6	NM_001204286	MUC1	mucin 1, cell surface associated	0.87 ± 0.15	1.49 ± 0.09*	1.19 ± 0.15
XLOC_001375	TCONS_00004598	NM_024544	NM_024544	MUL1	mitochondrial E3 ubiquitin ligase 1	3.90 ± 0.24	4.32 ± 0.09	3.78 ± 0.16#
XLOC_014129	TCONS_00040098	CUFF.28230.3	NM_138401	MVB12A		4.52 ± 0.21	5.09 ± 0.10	4.25 ± 0.19#
XLOC_010618	TCONS_00029343	CUFF.20746.1	NM_017458	MVP	major vault protein	8.37 ± 0.25	9.13 ± 0.09*	8.47 ± 0.20#
XLOC_023668	TCONS_00066740	CUFF.47236.2	NM_130781	MXD3	MAX dimerization protein 3	7.44 ± 0.28	8.33 ± 0.09*	7.56 ± 0.18#
XLOC_022072	TCONS_00062517	CUFF.42421.3	NM_006454	MXD4	MAX dimerization protein 4	6.56 ± 0.16	6.46 ± 0.09	5.84 ± 0.13*#
XLOC_005214	TCONS_00015324	CUFF.8910.3	NM_000256	MYBPC3	myosin binding protein C, cardiac	3.98 ± 0.25	4.73 ± 0.12*	4.21 ± 0.21
XLOC_001534	TCONS_00005208	NM_001033082	NM_001033082	MYCL1	v-myc myelocytomatosis viral oncogene homolog 1, lung carcinoma derived (avian)	2.07 ± 0.26	2.21 ± 0.13	1.38 ± 0.15#
XLOC_020038	TCONS_00057015	CUFF.39469.1	NM_001172567	MYD88	myeloid differentiation primary response gene (88)	7.14 ± 0.30	7.96 ± 0.11*	7.35 ± 0.20
XLOC_013450	TCONS_00037804	CUFF.25844.7	NM_006471	MYL12B	myosin, light chain 12B, regulatory	7.96 ± 0.28	9.04 ± 0.12*	8.55 ± 0.19
XLOC_003801	TCONS_00010998	NM_133337	NM_133337	MYOF	myoferlin	2.15 ± 0.30	3.32 ± 0.14*	2.31 ± 0.19#
XLOC_013632	TCONS_00038313	CUFF.25841.5	NM_003803	MYOM1	myomesin 1, 185kDa	1.22 ± 0.15	1.79 ± 0.08*	1.56 ± 0.15
XLOC_015495	TCONS_00045003	CUFF.30414.1	NM_198055	MZF1	myeloid zinc finger 1	3.97 ± 0.26	4.15 ± 0.13	3.34 ± 0.18#
XLOC_011169	TCONS_00031452	NM_153029	NM_153029	N4BP1	NEDD4 binding protein 1	5.30 ± 0.27	6.08 ± 0.09*	5.62 ± 0.20
XLOC_010491	TCONS_00028861	CUFF.19774.4	NM_001083601	NAA60		5.22 ± 0.23	5.92 ± 0.10*	5.44 ± 0.19
XLOC_014069	TCONS_00039882	CUFF.27885.1	NM_052876	NACC1	nucleus accumbens associated 1, BEN and BTB (POZ) domain containing	4.96 ± 0.27	5.77 ± 0.12*	5.27 ± 0.16
XLOC_029182	TCONS_00080984	NM_144653	NM_144653	NACC2	NACC family member 2, BEN and BTB (POZ) domain containing	4.96 ± 0.29	5.43 ± 0.13	4.61 ± 0.17#
XLOC_001251	TCONS_00004232	CUFF.117.5	NM_001198994	NADK	NAD kinase	8.03 ± 0.28	8.71 ± 0.11	7.98 ± 0.17#
XLOC_004712	TCONS_00013695	CUFF.9874.1	NM_018161	NADSYN1	NAD synthetase 1	5.84 ± 0.25	6.45 ± 0.08*	5.95 ± 0.17
XLOC_012073	TCONS_00033728	NM_153006	NM_153006	NAGS	N-acetylglutamate synthase	0.93 ± 0.12	1.23 ± 0.07	0.75 ± 0.08#
XLOC_029115	TCONS_00080697	CUFF.57592.1	NM_197956	NAIF1	nuclear apoptosis inducing factor 1	3.37 ± 0.17	3.97 ± 0.08*	3.41 ± 0.14#
XLOC_023375	TCONS_00065816	CUFF.45488.1	NM_004536	NAIP	NLR family, apoptosis inhibitory protein	6.12 ± 0.36	7.47 ± 0.14*	7.15 ± 0.28
XLOC_028459	TCONS_00078739	CUFF.56916.2	NM_018946	NANS	N-acetylneuraminic acid synthase	4.24 ± 0.21	5.18 ± 0.09*	4.85 ± 0.18
XLOC_015272	TCONS_00044241	CUFF.29664.11	NR_038456	NAPA	N-ethylmaleimide-sensitive factor attachment protein, alpha	6.98 ± 0.19	7.48 ± 0.08*	6.97 ± 0.09#
XLOC_027946	TCONS_00077714	NM_001100878	NM_001100878	NAPRT1	nicotinate phosphoribosyltransferase domain containing 1	6.22 ± 0.29	7.07 ± 0.12*	6.35 ± 0.26
XLOC_015345	TCONS_00044475	CUFF.29896.1	NR_002798	NAPSB	napsin B aspartic peptidase pseudogene	4.85 ± 0.28	5.06 ± 0.18	4.15 ± 0.23#
XLOC_012340	TCONS_00034788	NM_001038618	NM_001038618	NARF	nuclear prelamin A recognition factor	5.87 ± 0.20	6.67 ± 0.08*	6.42 ± 0.16
XLOC_010916	TCONS_00030606	NM_022493	NM_022493	NARFL	nuclear prelamin A recognition factor-like	3.48 ± 0.21	3.94 ± 0.11	3.35 ± 0.16#
XLOC_016584	TCONS_00047966	NR_052013	NR_052013	NBAS	neuroblastoma amplified sequence	2.19 ± 0.15	2.73 ± 0.08*	2.53 ± 0.12
XLOC_020105	TCONS_00057201	CUFF.39737.2	NM_015175	NBEAL2	neurobeachin-like 2	8.72 ± 0.31	9.79 ± 0.11*	9.17 ± 0.22
XLOC_019474	TCONS_00055387	NM_014551	NM_014551	NCAPH2	non-SMC condensin II complex, subunit H2	4.94 ± 0.24	5.46 ± 0.12	4.72 ± 0.19#
XLOC_025841	TCONS_00072268	CUFF.51874.1	NM_000265	NCF1	neutrophil cytosolic factor 1; neutrophil cytosolic factor 1C pseudogene	7.46 ± 0.24	8.26 ± 0.13*	7.55 ± 0.19#
XLOC_026432	TCONS_00074159	NR_003187	NR_003187	NCF1C	neutrophil cytosolic factor 1; neutrophil cytosolic factor 1C pseudogene	6.69 ± 0.24	7.51 ± 0.13*	6.85 ± 0.21
XLOC_019360	TCONS_00054920	NM_013416	NM_013416	NCF4	neutrophil cytosolic factor 4, 40kDa	8.04 ± 0.28	8.83 ± 0.09*	8.38 ± 0.21
XLOC_016127	TCONS_00046478	NM_003581	NM_003581	NCK2	NCK adaptor protein 2	4.62 ± 0.32	5.02 ± 0.11	4.34 ± 0.14#
XLOC_006807	TCONS_00019890	CUFF.12212.4	NM_001037806	NCKAP5L	KIAA1602	4.47 ± 0.26	5.43 ± 0.13*	4.67 ± 0.23#
XLOC_018503	TCONS_00052656	CUFF.35807.4	NM_020967	NCOA5	nuclear receptor coactivator 5	3.33 ± 0.24	3.71 ± 0.11	3.09 ± 0.15#
XLOC_014641	TCONS_00041816	CUFF.30216.6	NM_002000	NCR1	natural cytotoxicity triggering receptor 1	5.67 ± 0.29	6.71 ± 0.12*	6.65 ± 0.27*
XLOC_000842	TCONS_00002874	NM_015331	NM_015331	NCSTN	nicastrin	4.91 ± 0.30	5.71 ± 0.11*	5.43 ± 0.22
XLOC_028688	TCONS_00079499	CUFF.58105.3	NM_001144026	NDOR1	NADPH dependent diflavin oxidoreductase 1	5.04 ± 0.21	5.62 ± 0.12	4.90 ± 0.18#
XLOC_027912	TCONS_00077603	CUFF.55477.6	NM_001135242	NDRG1	N-myc downstream regulated 1	5.40 ± 0.32	6.24 ± 0.10*	5.79 ± 0.19
XLOC_014804	TCONS_00042496	NM_001193375	NM_001193375	NDUFA11	NADH dehydrogenase (ubiquinone) 1 alpha subcomplex, 11, 14.7kDa	5.25 ± 0.17	5.90 ± 0.10*	5.50 ± 0.20
XLOC_009821	TCONS_00027253	CUFF.17823.5	NR_045620	NDUFAF1	NADH dehydrogenase (ubiquinone) 1 alpha subcomplex, assembly factor 1	2.88 ± 0.20	3.58 ± 0.10*	3.48 ± 0.18
XLOC_005481	TCONS_00016253	NM_023930	NM_023930	NDUFC2	NADH dehydrogenase (ubiquinone) 1, subcomplex unknown, 2, 14.5kDa	4.45 ± 0.24	5.11 ± 0.09*	4.67 ± 0.18
XLOC_000854	TCONS_00002922	CUFF.3746.3	NM_004550	NDUFS2	NADH dehydrogenase (ubiquinone) Fe-S protein 2, 49kDa (NADH-coenzyme Q reductase)	4.84 ± 0.20	5.52 ± 0.09*	5.28 ± 0.17
XLOC_027372	TCONS_00076169	CUFF.54950.1	NM_022351	NECAB1	N-terminal EF-hand calcium binding protein 1	0.22 ± 0.09	0.71 ± 0.08*	0.79 ± 0.13*
XLOC_000130	TCONS_00000523	NM_018090	NM_018090	NECAP2	NECAP endocytosis associated 2	5.33 ± 0.21	5.97 ± 0.09*	5.47 ± 0.16
XLOC_027638	TCONS_00076846	NM_006158	NM_006158	NEFL	neurofilament, light polypeptide	0.72 ± 0.16	0.38 ± 0.06	0.24 ± 0.06*
XLOC_008793	TCONS_00024995	CUFF.16756.2	NM_033116	NEK9	NIMA (never in mitosis gene a)- related kinase 9	4.14 ± 0.25	4.84 ± 0.11*	4.43 ± 0.18
XLOC_024823	TCONS_00069732	CUFF.48375.1	NM_000434_5	NEU1	sialidase 1 (lysosomal sialidase)	4.28 ± 0.26	5.02 ± 0.11*	4.50 ± 0.18
XLOC_003411	TCONS_00009783	NM_004210	NM_004210	NEURL	neuralized homolog (Drosophila)	2.48 ± 0.23	2.90 ± 0.16	2.02 ± 0.25#
XLOC_006867	TCONS_00020117	CUFF.12353.1	NM_001261461	NFE2	nuclear factor (erythroid-derived 2), 45kDa	8.96 ± 0.21	9.80 ± 0.08*	9.46 ± 0.16
XLOC_012117	TCONS_00033966	CUFF.24302.1	NM_003204	NFE2L1	nuclear factor (erythroid-derived 2)-like 1	4.92 ± 0.24	5.57 ± 0.11*	5.23 ± 0.15
XLOC_021875	TCONS_00061996	CUFF.43696.1	NM_003998	NFKB1	nuclear factor of kappa light polypeptide gene enhancer in B-cells 1	5.11 ± 0.24	6.05 ± 0.09*	5.69 ± 0.20
XLOC_008655	TCONS_00024631	CUFF.15743.2	NM_020529	NFKBIA	nuclear factor of kappa light polypeptide gene enhancer in B-cells inhibitor, alpha	6.14 ± 0.22	6.92 ± 0.11*	6.66 ± 0.25
XLOC_014292	TCONS_00040648	NM_001243116	NM_001243116	NFKBIB	nuclear factor of kappa light polypeptide gene enhancer in B-cells inhibitor, beta	4.76 ± 0.18	5.38 ± 0.09*	4.79 ± 0.18#
XLOC_024222	TCONS_00067817	NM_001144963	NM_001144963	NFKBIL1	nuclear factor of kappa light polypeptide gene enhancer in B-cells inhibitor-like 1	3.33 ± 0.21	3.90 ± 0.09*	3.50 ± 0.18
XLOC_000317	TCONS_00001213	CUFF.1550.6	NM_001142590	NFYC	nuclear transcription factor Y, gamma	4.71 ± 0.22	5.29 ± 0.09*	4.89 ± 0.17
XLOC_012129	TCONS_00034014	NM_002507	NM_002507	NGFR	nerve growth factor receptor (TNFR superfamily, member 16)	0.57 ± 0.17	0.60 ± 0.06	0.18 ± 0.04#
XLOC_000843	TCONS_00002876	CUFF.3668.1	NM_005598	NHLH1	nescient helix loop helix 1	0.93 ± 0.16	1.49 ± 0.08*	1.15 ± 0.15
XLOC_006579	TCONS_00019181	CUFF.11040.7	NM_016533	NINJ2	ninjurin 2	4.60 ± 0.17	5.06 ± 0.07	4.57 ± 0.14#
XLOC_000850	TCONS_00002902	NM_005600	NM_005600	NIT1	nitrilase 1	3.49 ± 0.21	4.28 ± 0.08*	3.75 ± 0.17#
XLOC_030339	TCONS_00083871	NM_024528	NM_024528	NKAP	NFKB activating protein	2.73 ± 0.17	3.27 ± 0.09*	3.08 ± 0.15
XLOC_012041	TCONS_00033618	NM_001001349	NM_001001349	NKIRAS2	NFKB inhibitor interacting Ras-like 2	4.53 ± 0.20	4.94 ± 0.09	4.43 ± 0.14#
XLOC_027635	TCONS_00076841	NM_001256339	NM_001256339	NKX3-1	NK3 homeobox 1	0.91 ± 0.18	0.62 ± 0.07	0.40 ± 0.07*
XLOC_012604	TCONS_00035754	NM_018096	NM_018096	NLE1	notchless homolog 1 (Drosophila)	1.62 ± 0.20	1.87 ± 0.09	1.28 ± 0.14#
XLOC_016651	TCONS_00048207	CUFF.30960.5	NM_021209	NLRC4	NLR family, CARD domain containing 4	3.90 ± 0.33	5.27 ± 0.14*	4.92 ± 0.30
XLOC_010715	TCONS_00029724	CUFF.21216.1	NM_032206	NLRC5	NLR family, CARD domain containing 5	6.70 ± 0.27	7.41 ± 0.09*	6.84 ± 0.17
XLOC_015413	TCONS_00044698	CUFF.30071.3	NM_033297	NLRP12	NLR family, pyrin domain containing 12	6.35 ± 0.25	7.15 ± 0.10*	6.92 ± 0.24
XLOC_015431	TCONS_00044819	CUFF.30226.3	NM_139176	NLRP7	NLR family, pyrin domain containing 7	2.41 ± 0.24	3.26 ± 0.12*	3.25 ± 0.26
XLOC_016989	TCONS_00049268	CUFF.33303.3	NM_004688	NMI	N-myc (and STAT) interactor	3.94 ± 0.30	4.83 ± 0.11*	4.15 ± 0.21
XLOC_012086	TCONS_00033795	CUFF.24040.1	NM_021079	NMT1	N-myristoyltransferase 1	5.11 ± 0.23	5.88 ± 0.10*	5.40 ± 0.17
XLOC_018121	TCONS_00051337	NM_181689	NM_181689	NNAT	neuronatin	0.54 ± 0.11	0.72 ± 0.07	0.38 ± 0.08#
XLOC_022200	TCONS_00062868	NM_032313	NM_032313	NOA1		2.65 ± 0.27	3.05 ± 0.13	2.29 ± 0.12#
XLOC_026305	TCONS_00073747	CUFF.51124.5	NM_006092	NOD1	nucleotide-binding oligomerization domain containing 1	2.54 ± 0.20	2.86 ± 0.11	2.20 ± 0.15#
XLOC_010680	TCONS_00029628	CUFF.21137.1	NM_022162	NOD2	nucleotide-binding oligomerization domain containing 2	4.34 ± 0.31	4.96 ± 0.13	4.05 ± 0.20#
XLOC_010752	TCONS_00029931	NM_001276319	NM_001276319	NOL3	nucleolar protein 3 (apoptosis repressor with CARD domain)	1.59 ± 0.18	2.30 ± 0.10*	1.98 ± 0.20
XLOC_024086	TCONS_00067416	CUFF.47692.7	NM_012241	NOL7	nucleolar protein 7, 27kDa	3.89 ± 0.19	4.50 ± 0.09*	4.27 ± 0.17
XLOC_000870	TCONS_00002988	NM_014697	NM_014697	NOS1AP	nitric oxide synthase 1 (neuronal) adaptor protein	0.46 ± 0.10	0.66 ± 0.07	1.12 ± 0.14*#
XLOC_015320	TCONS_00044376	CUFF.29797.1	NM_015953	NOSIP	nitric oxide synthase interacting protein	6.33 ± 0.21	6.83 ± 0.10	6.25 ± 0.19#
XLOC_029193	TCONS_00081029	NM_017617	NM_017617	NOTCH1	Notch homolog 1, translocation-associated (Drosophila)	6.44 ± 0.34	7.07 ± 0.15	6.13 ± 0.22#
XLOC_027432	TCONS_00076311	NM_002514	NM_002514	NOV	nephroblastoma overexpressed gene	1.11 ± 0.20	0.57 ± 0.08*	0.55 ± 0.11
XLOC_013039	TCONS_00037231	CUFF.25623.2	NM_017921	NPLOC4	nuclear protein localization 4 homolog (S. cerevisiae)	5.92 ± 0.21	6.47 ± 0.09*	6.09 ± 0.15
XLOC_010444	TCONS_00028666	NM_001099456	NM_001099456	NPW	neuropeptide W	0.12 ± 0.04	0.54 ± 0.07*	0.17 ± 0.05#
XLOC_024054	TCONS_00067313	CUFF.47515.3	NM_000904	NQO2	NAD(P)H dehydrogenase, quinone 2	5.15 ± 0.27	6.04 ± 0.11*	5.99 ± 0.22
XLOC_014507	TCONS_00041460	NM_007121	NM_007121	NR1H2	nuclear receptor subfamily 1, group H, member 2	6.31 ± 0.23	6.88 ± 0.10	6.21 ± 0.15#
XLOC_014984	TCONS_00043205	NM_005234	NM_005234	NR2F6	nuclear receptor subfamily 2, group F, member 6	1.91 ± 0.17	2.34 ± 0.11	1.57 ± 0.14#
XLOC_006211	TCONS_00018014	NM_001202233	NM_001202233	NR4A1	nuclear receptor subfamily 4, group A, member 1	1.79 ± 0.26	2.19 ± 0.15	1.37 ± 0.21#
XLOC_020106	TCONS_00057228	NR_024046	NR_024046	NRADDP	NRADD pseudogene	1.22 ± 0.15	1.93 ± 0.10*	1.54 ± 0.17
XLOC_015854	TCONS_00045538	CUFF.30831.5	NM_013392	NRBP1	nuclear receptor binding protein 1	5.54 ± 0.19	6.09 ± 0.08*	5.76 ± 0.14
XLOC_010769	TCONS_00030010	CUFF.21499.1	NM_198443	NRN1L	neuritin 1-like	0.59 ± 0.09	0.65 ± 0.06	0.35 ± 0.05#
XLOC_012101	TCONS_00033886	CUFF.24203.1	NM_006178_1	NSFP1	similar to N-ethylmaleimide-sensitive factor	2.59 ± 0.22	3.28 ± 0.10*	2.96 ± 0.15
XLOC_026417	TCONS_00074107	CUFF.51842.1	NM_148956	NSUN5	NOL1/NOP2/Sun domain family, member 5	4.33 ± 0.23	4.99 ± 0.10*	4.30 ± 0.18#
XLOC_024434	TCONS_00068537	NM_002526	NM_002526	NT5E	5'-nucleotidase, ecto (CD73)	0.40 ± 0.09	0.62 ± 0.07	0.19 ± 0.06#
XLOC_018255	TCONS_00051841	NM_002531	NM_002531	NTSR1	neurotensin receptor 1 (high affinity)	1.56 ± 0.22	2.91 ± 0.18*	2.55 ± 0.31
XLOC_026176	TCONS_00073397	CUFF.53737.6	NM_001243351	NUB1	negative regulator of ubiquitin-like proteins 1	5.03 ± 0.21	5.37 ± 0.11	4.73 ± 0.13#
XLOC_010435	TCONS_00028650	CUFF.19633.1	NM_012225	NUBP2	nucleotide binding protein 2 (MinD homolog, E. coli)	4.76 ± 0.25	5.10 ± 0.13	4.31 ± 0.18#
XLOC_014463	TCONS_00041273	CUFF.29736.3	NM_006184	NUCB1	nucleobindin 1	7.67 ± 0.21	8.57 ± 0.10*	7.76 ± 0.15#
XLOC_010501	TCONS_00028903	NM_032349	NM_032349	NUDT16L1	nudix (nucleoside diphosphate linked moiety X)-type motif 16-like 1	3.95 ± 0.21	4.53 ± 0.11	3.84 ± 0.16#
XLOC_011090	TCONS_00031230	NM_012385	NM_012385	NUPR1	nuclear protein, transcriptional regulator, 1	0.56 ± 0.13	1.10 ± 0.09*	0.96 ± 0.14
XLOC_004902	TCONS_00014313	NM_178507	NM_178507	OAF	OAF homolog (Drosophila)	2.73 ± 0.26	3.13 ± 0.12	2.37 ± 0.18#
XLOC_003930	TCONS_00011499	CUFF.7701.3	NM_000274	OAT	ornithine aminotransferase (gyrate atrophy)	2.64 ± 0.29	3.66 ± 0.13*	3.34 ± 0.21
XLOC_003877	TCONS_00011299	NM_024928	NM_024928	OBFC1	oligonucleotide/oligosaccharide-binding fold containing 1	3.11 ± 0.23	3.64 ± 0.09	2.87 ± 0.15#
XLOC_014123	TCONS_00040073	CUFF.28203.1	NM_024578	OCEL1	occludin/ELL domain containing 1	2.44 ± 0.19	2.72 ± 0.11	1.96 ± 0.14#
XLOC_019476	TCONS_00055391	CUFF.38749.1	NM_001014440	ODF3B	outer dense fiber of sperm tails 3B	1.50 ± 0.16	1.86 ± 0.09	1.13 ± 0.12#
XLOC_019759	TCONS_00056340	NM_001169111	NM_001169111	ODF3B	outer dense fiber of sperm tails 3B	8.62 ± 0.26	9.44 ± 0.14*	8.25 ± 0.22#
XLOC_018257	TCONS_00051845	CUFF.36392.4	NM_007346	OGFR	opioid growth factor receptor	7.05 ± 0.24	7.87 ± 0.12*	6.94 ± 0.16#
XLOC_019953	TCONS_00056685	NM_016820	NM_016820	OGG1	8-oxoguanine DNA glycosylase	3.28 ± 0.21	3.58 ± 0.10	3.03 ± 0.13#
XLOC_018805	TCONS_00053275	CUFF.36645.1	NM_138983	OLIG1	oligodendrocyte transcription factor 1	2.28 ± 0.24	2.84 ± 0.13	1.98 ± 0.21#
XLOC_027959	TCONS_00077790	CUFF.55703.2	NM_017570	OPLAH	5-oxoprolinase (ATP-hydrolysing)	4.66 ± 0.36	6.06 ± 0.18*	5.37 ± 0.31
XLOC_002341	TCONS_00007827	NM_014322	NM_014322	OPN3	opsin 3	0.87 ± 0.16	1.23 ± 0.08	0.73 ± 0.09#
XLOC_018287	TCONS_00051983	CUFF.36474.6	NM_001200019	OPRL1	opiate receptor-like 1	4.36 ± 0.26	5.25 ± 0.12*	4.55 ± 0.20#
XLOC_010641	TCONS_00029467	NR_073401	NR_073401	ORAI3	ORAI calcium release-activated calcium modulator 3	4.87 ± 0.25	5.54 ± 0.12	4.87 ± 0.18#
XLOC_001604	TCONS_00005514	NM_001190819	NM_001190819	ORC1		0.61 ± 0.14	0.92 ± 0.07	1.18 ± 0.12*
XLOC_006266	TCONS_00018182	NM_014182	NM_014182	ORMDL2	ORM1-like 2 (S. cerevisiae)	4.79 ± 0.20	5.68 ± 0.10*	5.34 ± 0.19
XLOC_006303	TCONS_00018323	CUFF.12591.12	NM_006812	OS9	osteosarcoma amplified 9, endoplasmic reticulum associated protein	7.66 ± 0.25	8.42 ± 0.10*	8.20 ± 0.18
XLOC_015416	TCONS_00044726	CUFF.30095.6	NM_130771	OSCAR	osteoclast associated, immunoglobulin-like receptor	6.86 ± 0.25	8.15 ± 0.11*	7.43 ± 0.25#
XLOC_010839	TCONS_00030221	NM_182981	NM_182981	OSGIN1	oxidative stress induced growth inhibitor 1	2.04 ± 0.19	2.42 ± 0.10	1.84 ± 0.17#
XLOC_019598	TCONS_00055777	CUFF.37816.1	NM_020530	OSM	oncostatin M	2.90 ± 0.37	4.15 ± 0.15*	3.17 ± 0.21#
XLOC_028382	TCONS_00078518	CUFF.56420.1	NM_012383	OSTF1	osteoclast stimulating factor 1	5.88 ± 0.25	6.71 ± 0.10*	6.29 ± 0.20
XLOC_004608	TCONS_00013111	NR_003089	NR_003089	OTUB1	OTU domain, ubiquitin aldehyde binding 1	6.36 ± 0.21	6.97 ± 0.09*	6.54 ± 0.19
XLOC_003106	TCONS_00008874	CUFF.6001.1	NM_001145373	OTUD1	OTU domain containing 1	2.37 ± 0.30	3.34 ± 0.18*	2.53 ± 0.22
XLOC_011723	TCONS_00032567	NM_001383	NM_001383	OVCA2	candidate tumor suppressor in ovarian cancer 2	4.08 ± 0.22	4.51 ± 0.11	3.91 ± 0.15#
XLOC_016680	TCONS_00048295	NM_148962	NM_148962	OXER1	oxoeicosanoid (OXE) receptor 1	4.13 ± 0.27	4.83 ± 0.10*	4.32 ± 0.23
XLOC_021061	TCONS_00060281	CUFF.41476.3	NM_001081455	P2RY14	purinergic receptor P2Y, G-protein coupled, 14	1.63 ± 0.32	2.11 ± 0.18	0.83 ± 0.19#
XLOC_004729	TCONS_00013847	NM_176072	NM_176072	P2RY2	purinergic receptor P2Y, G-protein coupled, 2	2.17 ± 0.22	2.76 ± 0.10	2.12 ± 0.16#
XLOC_004730	TCONS_00013851	NM_176797	NM_176797	P2RY6	pyrimidinergic receptor P2Y, G-protein coupled, 6	0.87 ± 0.15	1.17 ± 0.10	0.58 ± 0.09#
XLOC_001353	TCONS_00004537	CUFF.585.1	NM_007365	PADI2	peptidyl arginine deiminase, type II	6.75 ± 0.37	7.85 ± 0.12*	7.22 ± 0.23
XLOC_000138	TCONS_00000545	CUFF.597.1	NM_012387	PADI4	peptidyl arginine deiminase, type IV	6.66 ± 0.31	7.53 ± 0.11*	7.41 ± 0.27
XLOC_001354	TCONS_00004542	CUFF.598.2	NM_012387	PADI4	peptidyl arginine deiminase, type IV	1.33 ± 0.15	1.75 ± 0.09	2.00 ± 0.20*
XLOC_015137	TCONS_00043708	CUFF.28980.2	NM_019088	PAF1	Paf1, RNA polymerase II associated factor, homolog (S. cerevisiae)	4.93 ± 0.24	5.61 ± 0.10*	5.26 ± 0.19
XLOC_014295	TCONS_00040661	CUFF.28968.8	NM_001014831	PAK4	p21 protein (Cdc42/Rac)-activated kinase 4	3.09 ± 0.26	3.40 ± 0.14	2.62 ± 0.15#
XLOC_022929	TCONS_00064519	CUFF.46043.2	NM_000919	PAM	peptidylglycine alpha-amidating monooxygenase	1.91 ± 0.21	2.69 ± 0.12*	2.61 ± 0.17
XLOC_017993	TCONS_00050940	CUFF.35083.3	NM_153638	PANK2	pantothenate kinase 2	3.85 ± 0.22	4.44 ± 0.08*	3.88 ± 0.16#
XLOC_022329	TCONS_00063240	CUFF.43743.3	NM_005443	PAPSS1	3'-phosphoadenosine 5'-phosphosulfate synthase 1	3.25 ± 0.26	4.11 ± 0.13*	3.93 ± 0.25
XLOC_027958	TCONS_00077786	CUFF.55695.4	NM_032789	PARP10	poly (ADP-ribose) polymerase family, member 10	6.93 ± 0.29	8.02 ± 0.17*	6.64 ± 0.22#
XLOC_026667	TCONS_00074866	CUFF.53396.1	NM_022750	PARP12	poly (ADP-ribose) polymerase family, member 12	4.19 ± 0.24	4.53 ± 0.12	3.82 ± 0.24#
XLOC_020153	TCONS_00057442	NM_005485	NM_005485	PARP3	poly (ADP-ribose) polymerase family, member 3	1.99 ± 0.22	2.21 ± 0.11	1.55 ± 0.15#
XLOC_007738	TCONS_00022132	CUFF.14363.5	NM_006437	PARP4	poly (ADP-ribose) polymerase family, member 4	4.39 ± 0.27	5.08 ± 0.11*	4.91 ± 0.20
XLOC_020953	TCONS_00059939	CUFF.40903.6	NM_031458	PARP9	poly (ADP-ribose) polymerase family, member 9	5.31 ± 0.27	6.04 ± 0.10*	5.32 ± 0.20#
XLOC_019619	TCONS_00055837	NM_032052	NM_032052	PATZ1	POZ (BTB) and AT hook containing zinc finger 1	3.44 ± 0.24	3.50 ± 0.14	2.75 ± 0.17#
XLOC_028386	TCONS_00078529	NR_015342	NR_015342	PCA3	prostate cancer antigen 3 (non-protein coding)	0.62 ± 0.11	0.87 ± 0.07	1.22 ± 0.13*
XLOC_024589	TCONS_00068869	CUFF.50083.7	NM_005389	PCMT1	protein-L-isoaspartate (D-aspartate) O-methyltransferase	4.38 ± 0.30	5.26 ± 0.14*	5.01 ± 0.20
XLOC_008773	TCONS_00024929	CUFF.16459.1	NM_014982	PCNX	pecanex homolog (Drosophila)	2.09 ± 0.20	2.19 ± 0.12	2.88 ± 0.21#
XLOC_021038	TCONS_00060224	NM_013363	NM_013363	PCOLCE2	procollagen C-endopeptidase enhancer 2	0.50 ± 0.15	1.23 ± 0.13*	1.38 ± 0.21*
XLOC_000419	TCONS_00001567	NM_174936	NM_174936	PCSK9	proprotein convertase subtilisin/kexin type 9	0.23 ± 0.10	0.88 ± 0.15	1.32 ± 0.26*
XLOC_021194	TCONS_00060700	CUFF.42123.5	NM_005017	PCYT1A	phosphate cytidylyltransferase 1, choline, alpha	3.90 ± 0.27	4.65 ± 0.10*	4.42 ± 0.22
XLOC_014218	TCONS_00040366	NM_001184722	NM_001184722	PDCD2L	programmed cell death 2-like	6.09 ± 0.25	6.85 ± 0.11*	6.85 ± 0.23
XLOC_016102	TCONS_00046349	NM_024065	NM_024065	PDCL3	phosducin-like 3 pseudogene; phosducin-like 3	1.75 ± 0.17	2.06 ± 0.10	1.51 ± 0.13#
XLOC_006247	TCONS_00018146	NM_005337	NM_005337	PDE1B	phosphodiesterase 1B, calmodulin-dependent	6.63 ± 0.24	7.40 ± 0.10*	7.24 ± 0.20
XLOC_017239	TCONS_00049971	NM_002601	NM_002601	PDE6D	phosphodiesterase 6D, cGMP-specific, rod, delta	2.33 ± 0.19	2.62 ± 0.10	2.07 ± 0.13#
XLOC_009463	TCONS_00026195	NM_005313	NM_005313	PDIA3	protein disulfide isomerase family A, member 3	4.29 ± 0.27	4.88 ± 0.10	4.26 ± 0.16#
XLOC_027206	TCONS_00075711	NM_021630	NM_021630	PDLIM2	PDZ and LIM domain 2 (mystique)	6.11 ± 0.27	6.27 ± 0.14	5.40 ± 0.18#
XLOC_018860	TCONS_00053506	CUFF.36984.5	NM_003681	PDXK	pyridoxal (pyridoxine, vitamin B6) kinase	5.60 ± 0.24	6.32 ± 0.09*	5.96 ± 0.19
XLOC_004898	TCONS_00014303	NM_024791	NM_024791	PDZD3	PDZ domain containing 3	0.96 ± 0.17	0.48 ± 0.05*	0.58 ± 0.08
XLOC_017166	TCONS_00049775	CUFF.34194.1	NM_018441	PECR	peroxisomal trans-2-enoyl-CoA reductase	1.78 ± 0.20	2.53 ± 0.11*	2.56 ± 0.21
XLOC_001464	TCONS_00004936	CUFF.1197.4	NM_012392	PEF1	penta-EF-hand domain containing 1	4.57 ± 0.24	5.30 ± 0.09*	4.85 ± 0.18
XLOC_012518	TCONS_00035484	CUFF.23040.1	NM_001267552	PEMT	phosphatidylethanolamine N-methyltransferase	2.04 ± 0.18	2.38 ± 0.10	1.83 ± 0.14#
XLOC_001258	TCONS_00004278	NM_153818	NM_153818	PEX10	peroxisomal biogenesis factor 10	1.60 ± 0.15	1.70 ± 0.09	1.11 ± 0.09#
XLOC_024923	TCONS_00070195	CUFF.49070.2	NM_000287	PEX6	peroxisomal biogenesis factor 6	4.42 ± 0.22	5.19 ± 0.12*	4.54 ± 0.18#
XLOC_003054	TCONS_00008674	NM_001145443	NM_001145443	PFKFB3	6-phosphofructo-2-kinase/fructose-2,6-biphosphatase 3	5.87 ± 0.49	7.54 ± 0.17*	6.78 ± 0.31
XLOC_020727	TCONS_00059204	CUFF.39814.3	NM_004567	PFKFB4	6-phosphofructo-2-kinase/fructose-2,6-biphosphatase 4	5.64 ± 0.24	6.33 ± 0.10*	5.85 ± 0.19
XLOC_012409	TCONS_00035074	CUFF.22717.2	NM_005022	PFN1	profilin 1	10.08 ± 0.24	10.85 ± 0.10*	10.61 ± 0.21
XLOC_000074	TCONS_00000317	CUFF.376.3	NM_002631	PGD	phosphogluconate dehydrogenase	8.18 ± 0.28	9.37 ± 0.12*	9.20 ± 0.28*
XLOC_029786	TCONS_00082272	NM_000291	NM_000291	PGK1	phosphoglycerate kinase 1	7.88 ± 0.30	8.69 ± 0.10*	8.38 ± 0.22
XLOC_014131	TCONS_00040105	NM_012088	NM_012088	PGLS	6-phosphogluconolactonase	5.61 ± 0.24	5.91 ± 0.11	5.24 ± 0.20#
XLOC_014969	TCONS_00043154	CUFF.28066.2	NM_052890	PGLYRP2	peptidoglycan recognition protein 2	0.65 ± 0.11	1.27 ± 0.08*	1.15 ± 0.18
XLOC_021702	TCONS_00061567	NM_018290	NM_018290	PGM2	phosphoglucomutase 2	2.89 ± 0.26	3.68 ± 0.13*	3.32 ± 0.18
XLOC_010952	TCONS_00030720	NM_182563	NM_182563	PGP	phosphoglycolate phosphatase	4.29 ± 0.22	4.63 ± 0.12	3.96 ± 0.16#
XLOC_029883	TCONS_00082537	NM_006667	NM_006667	PGRMC1	progesterone receptor membrane component 1	2.43 ± 0.20	2.93 ± 0.11	2.23 ± 0.14#
XLOC_012297	TCONS_00034625	NM_024419	NM_024419	PGS1	phosphatidylglycerophosphate synthase 1	5.81 ± 0.31	6.92 ± 0.11*	6.33 ± 0.20
XLOC_028431	TCONS_00078671	CUFF.56802.1	NM_005392	PHF2	PHD finger protein 2	3.21 ± 0.27	3.50 ± 0.12	2.81 ± 0.19#
XLOC_005201	TCONS_00015279	CUFF.8777.11	NM_001101802	PHF21A	PHD finger protein 21A	5.81 ± 0.27	6.75 ± 0.10*	6.21 ± 0.21
XLOC_012440	TCONS_00035222	NM_024297	NM_024297	PHF23	PHD finger protein 23	5.24 ± 0.23	5.85 ± 0.10*	5.41 ± 0.14
XLOC_030180	TCONS_00083452	CUFF.58653.21	NM_015107	PHF8	PHD finger protein 8	3.48 ± 0.27	4.22 ± 0.10*	3.68 ± 0.18
XLOC_030074	TCONS_00083058	CUFF.58323.12	NM_000292	PHKA2	phosphorylase kinase, alpha 2 (liver)	4.57 ± 0.25	5.28 ± 0.10*	5.05 ± 0.20
XLOC_005022	TCONS_00014726	NM_003311	NM_003311	PHLDA2	pleckstrin homology-like domain, family A, member 2	0.30 ± 0.07	0.43 ± 0.05	0.20 ± 0.05#
XLOC_012830	TCONS_00036404	NM_178500	NM_178500	PHOSPHO1	phosphatase, orphan 1	9.18 ± 0.24	8.29 ± 0.10*	8.25 ± 0.22*
XLOC_011344	TCONS_00032081	CUFF.22220.1	NM_001142864	PIEZO1		5.24 ± 0.26	5.60 ± 0.15	4.77 ± 0.21#
XLOC_010405	TCONS_00028539	CUFF.19527.1	NM_004204	PIGQ	phosphatidylinositol glycan anchor biosynthesis, class Q	4.51 ± 0.18	4.85 ± 0.10	4.27 ± 0.15#
XLOC_003819	TCONS_00011060	CUFF.7101.4	NM_152309	PIK3AP1	phosphoinositide-3-kinase adaptor protein 1	4.33 ± 0.36	5.61 ± 0.14*	4.79 ± 0.22
XLOC_014144	TCONS_00040165	NR_073517	NR_073517	PIK3R2	phosphoinositide-3-kinase, regulatory subunit 2 (beta)	4.29 ± 0.17	4.52 ± 0.10	3.93 ± 0.11#
XLOC_019465	TCONS_00055343	CUFF.38667.1	NM_001001852	PIM3	pim-3 oncogene	5.84 ± 0.33	6.96 ± 0.14*	5.95 ± 0.20#
XLOC_012361	TCONS_00034895	NM_006224	NM_006224	PITPNA	phosphatidylinositol transfer protein, alpha	5.66 ± 0.22	6.23 ± 0.08*	5.62 ± 0.17#
XLOC_005409	TCONS_00015996	CUFF.9773.5	NM_004910	PITPNM1	phosphatidylinositol transfer protein, membrane-associated 1	6.46 ± 0.30	7.10 ± 0.14	6.28 ± 0.21#
XLOC_003526	TCONS_00010120	CUFF.5509.3	NM_001242307	PITRM1	pitrilysin metallopeptidase 1	2.49 ± 0.20	3.10 ± 0.09*	2.98 ± 0.14
XLOC_010946	TCONS_00030710	CUFF.19651.3	NM_001009944	PKD1	polycystic kidney disease 1 (autosomal dominant)	4.19 ± 0.27	4.33 ± 0.16	3.46 ± 0.19#
XLOC_010545	TCONS_00029043	CUFF.20242.4	NR_036447	PKD1P1	polycystic kidney disease 1 (autosomal dominant) pseudogene 1	4.41 ± 0.28	4.64 ± 0.15	3.78 ± 0.19#
XLOC_009977	TCONS_00027731	CUFF.18749.4	NM_001206796	PKM		8.25 ± 0.25	9.17 ± 0.11*	9.03 ± 0.22
XLOC_014088	TCONS_00039943	CUFF.27969.1	NM_002741	PKN1	protein kinase N1	7.68 ± 0.26	8.39 ± 0.12*	7.69 ± 0.20#
XLOC_010774	TCONS_00030026	NM_012320	NM_012320	PLA2G15	phospholipase A2, group XV	2.61 ± 0.22	3.14 ± 0.12	2.53 ± 0.14#
XLOC_022269	TCONS_00063037	CUFF.43371.2	NM_001130716	PLAC8	placenta-specific 8	5.47 ± 0.36	7.04 ± 0.14*	6.42 ± 0.29
XLOC_015865	TCONS_00045588	CUFF.30904.7	NM_153021	PLB1	phospholipase B1	4.32 ± 0.33	5.78 ± 0.15*	5.19 ± 0.27
XLOC_006694	TCONS_00019520	CUFF.11655.3	NM_024829	PLBD1	phospholipase B domain containing 1	6.89 ± 0.32	7.74 ± 0.12*	7.62 ± 0.24
XLOC_027956	TCONS_00077776	CUFF.55694.9	NM_000445	PLEC	similar to Plectin 1 (PLTN) (PCN) (Hemidesmosomal protein 1) (HD1); plectin 1, intermediate filament binding protein 500kDa	7.81 ± 0.30	8.59 ± 0.12*	8.11 ± 0.23
XLOC_015976	TCONS_00045909	NM_002664	NM_002664	PLEK	pleckstrin	6.36 ± 0.32	7.28 ± 0.11*	6.62 ± 0.19
XLOC_009538	TCONS_00026432	NM_001195059	NM_001195059	PLEKHO2	pleckstrin homology domain containing, family O member 2	7.44 ± 0.27	8.11 ± 0.10*	7.51 ± 0.18
XLOC_028724	TCONS_00079595	NM_018465	NM_018465	PLGRKT		1.24 ± 0.20	1.83 ± 0.09*	1.49 ± 0.16
XLOC_028744	TCONS_00079652	CUFF.55949.1	NM_001122	PLIN2	adipose differentiation-related protein	3.51 ± 0.23	4.23 ± 0.12*	4.19 ± 0.20
XLOC_014793	TCONS_00042452	CUFF.27125.6	NM_005817	PLIN3	mannose-6-phosphate receptor binding protein 1	6.33 ± 0.27	7.37 ± 0.10*	6.83 ± 0.23
XLOC_000087	TCONS_00000390	CUFF.424.4	NM_000302	PLOD1	procollagen-lysine 1, 2-oxoglutarate 5-dioxygenase 1	5.52 ± 0.23	6.24 ± 0.11*	5.98 ± 0.23
XLOC_029677	TCONS_00081984	NM_002668	NM_002668	PLP2	proteolipid protein 2 (colonic epithelium-enriched)	7.40 ± 0.30	8.26 ± 0.12*	8.07 ± 0.22
XLOC_021045	TCONS_00060240	CUFF.41394.3	NM_021105	PLSCR1	phospholipid scramblase 1	5.12 ± 0.30	6.22 ± 0.10*	5.83 ± 0.25
XLOC_009587	TCONS_00026548	CUFF.18822.17	NM_033238	PML	promyelocytic leukemia; similar to promyelocytic leukemia protein isoform 1	5.87 ± 0.30	6.72 ± 0.15	5.69 ± 0.18#
XLOC_008778	TCONS_00024956	NM_006029	NM_006029	PNMA1	paraneoplastic antigen MA1	2.49 ± 0.22	2.83 ± 0.11	2.26 ± 0.15#
XLOC_024301	TCONS_00068121	CUFF.48681.1	NM_001145717	PNPLA1	patatin-like phospholipase domain containing 1	2.44 ± 0.23	3.34 ± 0.11*	2.90 ± 0.23
XLOC_013981	TCONS_00039487	CUFF.27434.1	NM_006702	PNPLA6	patatin-like phospholipase domain containing 6	7.07 ± 0.26	8.18 ± 0.11*	7.37 ± 0.21#
XLOC_024444	TCONS_00068556	NM_006813	NM_006813	PNRC1	proline-rich nuclear receptor coactivator 1	5.56 ± 0.28	6.06 ± 0.12	5.27 ± 0.17#
XLOC_027274	TCONS_00075953	CUFF.54379.4	NM_002690	POLB	polymerase (DNA directed), beta	2.36 ± 0.22	2.38 ± 0.11	1.76 ± 0.14#
XLOC_005403	TCONS_00015946	CUFF.9744.1	NM_021173	POLD4	polymerase (DNA-directed), delta 4	6.75 ± 0.21	7.04 ± 0.10	6.41 ± 0.16#
XLOC_019713	TCONS_00056189	CUFF.38452.6	NM_032311	POLDIP3	polymerase (DNA-directed), delta interacting protein 3	5.35 ± 0.23	6.03 ± 0.10*	5.48 ± 0.15#
XLOC_026549	TCONS_00074547	NM_006234	NM_006234	POLR2J	polymerase (RNA) II (DNA directed) polypeptide J, 13.3kDa	3.72 ± 0.18	4.20 ± 0.08	3.69 ± 0.15#
XLOC_014720	TCONS_00042071	CUFF.26621.3	NM_005035	POLRMT	polymerase (RNA) mitochondrial (DNA directed)	4.66 ± 0.28	4.99 ± 0.15	4.10 ± 0.24#
XLOC_007531	TCONS_00021627	NM_015932	NM_015932	POMP	proteasome maturation protein	3.45 ± 0.24	4.47 ± 0.12*	4.08 ± 0.21
XLOC_025948	TCONS_00072638	NM_005837	NM_005837	POP7	processing of precursor 7, ribonuclease P/MRP subunit (S. cerevisiae)	3.40 ± 0.14	3.80 ± 0.06	3.37 ± 0.13#
XLOC_025853	TCONS_00072303	NM_000941	NM_000941	POR	P450 (cytochrome) oxidoreductase	6.13 ± 0.34	7.46 ± 0.13*	6.79 ± 0.27
XLOC_000325	TCONS_00001241	NM_024664	NM_024664	PPCS	phosphopantothenoylcysteine synthetase	2.78 ± 0.22	3.40 ± 0.11	2.80 ± 0.16#
XLOC_018272	TCONS_00051881	CUFF.36408.1	NM_024299	PPDPF	pancreatic progenitor cell differentiation and proliferation factor homolog (zebrafish)	5.85 ± 0.25	6.37 ± 0.09	5.50 ± 0.17#
XLOC_020157	TCONS_00057464	CUFF.40063.1	NM_144641	PPM1M	protein phosphatase 1M (PP2C domain containing)	6.49 ± 0.27	7.36 ± 0.12*	6.96 ± 0.23
XLOC_014403	TCONS_00041100	CUFF.29479.1	NM_001080401	PPM1N	protein phosphatase 1B-like	2.51 ± 0.21	3.35 ± 0.12*	2.98 ± 0.26
XLOC_005405	TCONS_00015959	CUFF.9750.4	NM_001008709	PPP1CA	protein phosphatase 1, catalytic subunit, alpha isoform	7.07 ± 0.24	7.78 ± 0.11*	7.23 ± 0.18
XLOC_024791	TCONS_00069481	CUFF.48226.6	NM_002714_5	PPP1R10	protein phosphatase 1, regulatory (inhibitor) subunit 10	4.85 ± 0.24	5.54 ± 0.10*	4.94 ± 0.19#
XLOC_024192	TCONS_00067728	NM_021959_7	NM_021959_7	PPP1R11	protein phosphatase 1, regulatory (inhibitor) subunit 11	5.13 ± 0.23	5.91 ± 0.08*	5.32 ± 0.16#
XLOC_015435	TCONS_00044840	CUFF.30243.1	NM_017607	PPP1R12C	protein phosphatase 1, regulatory (inhibitor) subunit 12C	6.54 ± 0.30	7.02 ± 0.11	6.31 ± 0.15#
XLOC_027514	TCONS_00076569	CUFF.55753.1	NM_032902	PPP1R16A	protein phosphatase 1, regulatory (inhibitor) subunit 16A	3.16 ± 0.22	3.48 ± 0.13	2.66 ± 0.20#
XLOC_024793	TCONS_00069496	NM_001134870_7	NM_001134870_7	PPP1R18		7.85 ± 0.26	8.63 ± 0.10*	8.04 ± 0.19#
XLOC_021186	TCONS_00060617	NM_006241	NM_006241	PPP1R2	protein phosphatase 1, regulatory (inhibitor) subunit 2	2.73 ± 0.21	3.09 ± 0.11	2.49 ± 0.14#
XLOC_026527	TCONS_00074450	CUFF.52480.1	NM_145030	PPP1R35		3.91 ± 0.28	4.49 ± 0.11	3.68 ± 0.15#
XLOC_018560	TCONS_00052913	CUFF.36281.1	NM_006242	PPP1R3D	protein phosphatase 1, regulatory (inhibitor) subunit 3D	2.97 ± 0.33	3.85 ± 0.15	2.98 ± 0.20#
XLOC_029679	TCONS_00081991	NM_033215	NM_033215	PPP1R3F	protein phosphatase 1, regulatory (inhibitor) subunit 3F	2.11 ± 0.18	2.44 ± 0.10	1.76 ± 0.13#
XLOC_027668	TCONS_00076908	NM_001009552	NM_001009552	PPP2CB	protein phosphatase 2 (formerly 2A), catalytic subunit, beta isoform	2.27 ± 0.20	2.82 ± 0.09*	2.45 ± 0.12
XLOC_010626	TCONS_00029395	CUFF.20782.1	NM_002720	PPP4C	protein phosphatase 4 (formerly X), catalytic subunit	7.01 ± 0.22	7.69 ± 0.10*	7.31 ± 0.21
XLOC_019470	TCONS_00055376	CUFF.38709.3	NM_001242898	PPP6R2		5.15 ± 0.23	5.60 ± 0.10	5.01 ± 0.16#
XLOC_015804	TCONS_00045383	NM_152391	NM_152391	PQLC3	PQ loop repeat containing 3	1.93 ± 0.22	2.18 ± 0.11	1.47 ± 0.15#
XLOC_000810	TCONS_00002773	CUFF.3562.1	NM_005973	PRCC	papillary renal cell carcinoma (translocation-associated)	4.77 ± 0.25	5.39 ± 0.09*	4.75 ± 0.15#
XLOC_004455	TCONS_00012600	NR_046338	NR_046338	PRDM11	PR domain containing 11	0.87 ± 0.15	0.83 ± 0.08	0.44 ± 0.07#
XLOC_021829	TCONS_00061859	CUFF.43344.4	NM_020226	PRDM8	PR domain containing 8	2.55 ± 0.31	2.91 ± 0.14	1.77 ± 0.13#
XLOC_016623	TCONS_00048131	CUFF.30812.4	NM_013388	PREB	prolactin regulatory element binding	4.10 ± 0.24	4.74 ± 0.10*	4.30 ± 0.16
XLOC_023192	TCONS_00065337	CUFF.47237.1	NM_013237	PRELID1	PRELI domain containing 1; similar to Px19-like protein (25 kDa protein of relevant evolutionary and lymphoid interest) (PRELI)	6.31 ± 0.27	7.32 ± 0.11*	6.36 ± 0.19#
XLOC_030150	TCONS_00083361	NM_006150	NM_006150	PRICKLE3	prickle homolog 3 (Drosophila)	2.55 ± 0.21	3.17 ± 0.10*	2.74 ± 0.16
XLOC_006493	TCONS_00018853	CUFF.13745.2	NM_006253	PRKAB1	protein kinase, AMP-activated, beta 1 non-catalytic subunit	3.18 ± 0.24	3.81 ± 0.10*	3.22 ± 0.16#
XLOC_014942	TCONS_00043010	NM_207518	NM_207518	PRKACA	protein kinase, cAMP-dependent, catalytic, alpha	5.81 ± 0.25	6.50 ± 0.10*	6.25 ± 0.20
XLOC_012226	TCONS_00034332	CUFF.24934.1	NM_001276289	PRKAR1A	protein kinase, cAMP-dependent, regulatory, type I, alpha (tissue specific extinguisher 1)	4.66 ± 0.33	5.55 ± 0.12*	4.94 ± 0.22
XLOC_025603	TCONS_00071516	CUFF.50569.1	NM_001164761	PRKAR1B	protein kinase, cAMP-dependent, regulatory, type I, beta	1.25 ± 0.18	1.99 ± 0.11*	1.75 ± 0.20
XLOC_020736	TCONS_00059259	CUFF.39833.2	NM_004157	PRKAR2A	protein kinase, cAMP-dependent, regulatory, type II, alpha	3.32 ± 0.23	4.00 ± 0.11*	3.78 ± 0.21
XLOC_020170	TCONS_00057537	CUFF.40135.2	NM_006254	PRKCD	protein kinase C, delta	7.26 ± 0.29	8.25 ± 0.11*	7.82 ± 0.22
XLOC_017070	TCONS_00049490	NM_001139518	NM_001139518	PRKRA	protein kinase, interferon-inducible double stranded RNA dependent activator	1.17 ± 0.17	1.40 ± 0.08	0.95 ± 0.10#
XLOC_016193	TCONS_00046680	NM_000312	NM_000312	PROC	protein C (inactivator of coagulation factors Va and VIIIa)	0.72 ± 0.12	0.38 ± 0.05*	0.31 ± 0.07*
XLOC_020861	TCONS_00059712	CUFF.40517.7	NM_001126128	PROK2	prokineticin 2	5.26 ± 0.42	6.41 ± 0.14*	5.75 ± 0.24
XLOC_020862	TCONS_00059721	CUFF.40518.1	NM_001126128	PROK2	prokineticin 2	3.03 ± 0.32	4.06 ± 0.13*	4.03 ± 0.24*
XLOC_007785	TCONS_00022282	NM_025138	NM_025138	PROSER1		2.41 ± 0.28	3.17 ± 0.10*	2.69 ± 0.19
XLOC_010636	TCONS_00029430	CUFF.20875.1	NM_024031	PRR14	proline rich 14	4.90 ± 0.27	5.61 ± 0.10*	4.92 ± 0.18#
XLOC_014425	TCONS_00041170	NM_015603	NM_015603	PRR24	hypothetical protein LOC255783	5.89 ± 0.27	6.50 ± 0.11	5.77 ± 0.20#
XLOC_004438	TCONS_00012532	NM_001160167	NM_001160167	PRR5L	proline rich 5 like	2.73 ± 0.25	2.96 ± 0.14	1.84 ± 0.19#
XLOC_023197	TCONS_00065377	NM_030567	NM_030567	PRR7	proline rich 7 (synaptic)	2.56 ± 0.25	2.82 ± 0.13	2.02 ± 0.20#
XLOC_024228	TCONS_00067865	CUFF.48340.1	NM_004638_1	PRRC2A		6.60 ± 0.31	7.43 ± 0.12*	6.88 ± 0.19
XLOC_014490	TCONS_00041376	NM_000951	NM_000951	PRRG2	proline rich Gla (G-carboxyglutamic acid) 2	0.20 ± 0.04	0.49 ± 0.05*	0.31 ± 0.05
XLOC_010959	TCONS_00030741	NM_031948	NM_031948	PRSS27	protease, serine 27	0.89 ± 0.15	1.54 ± 0.09*	1.22 ± 0.15
XLOC_010964	TCONS_00030752	NR_026864	NR_026864	PRSS30P		1.18 ± 0.17	0.93 ± 0.09	0.46 ± 0.08*#
XLOC_011139	TCONS_00031390	CUFF.20932.2	NM_173502	PRSS36	protease, serine, 36	2.00 ± 0.16	2.42 ± 0.09	1.92 ± 0.16#
XLOC_013875	TCONS_00039004	NM_002777	NM_002777	PRTN3	proteinase 3	1.51 ± 0.31	1.92 ± 0.21	3.04 ± 0.39*
XLOC_014250	TCONS_00040524	CUFF.28817.1	NM_172341	PSENEN	presenilin enhancer 2 homolog (C. elegans)	5.53 ± 0.22	6.01 ± 0.09	5.42 ± 0.21#
XLOC_010770	TCONS_00030013	NM_006742	NM_006742	PSKH1	protein serine kinase H1	3.98 ± 0.25	4.58 ± 0.11	3.96 ± 0.15#
XLOC_001750	TCONS_00005935	NM_002790	NM_002790	PSMA5	proteasome (prosome, macropain) subunit, alpha type, 5	4.32 ± 0.24	5.01 ± 0.11*	4.33 ± 0.15#
XLOC_011245	TCONS_00031695	CUFF.21503.1	NM_002801	PSMB10	proteasome (prosome, macropain) subunit, beta type, 10	6.69 ± 0.22	7.15 ± 0.12	6.39 ± 0.16#
XLOC_011997	TCONS_00033483	CUFF.23611.1	NM_002795	PSMB3	proteasome (prosome, macropain) subunit, beta type, 3	5.92 ± 0.24	6.82 ± 0.10*	6.19 ± 0.19#
XLOC_000706	TCONS_00002398	CUFF.3158.1	NM_002796	PSMB4	proteasome (prosome, macropain) subunit, beta type, 4	6.01 ± 0.25	6.52 ± 0.09	5.96 ± 0.16#
XLOC_011750	TCONS_00032638	NM_002798	NM_002798	PSMB6	proteasome (prosome, macropain) subunit, beta type, 6	4.70 ± 0.19	5.41 ± 0.08*	5.16 ± 0.18
XLOC_024260	TCONS_00067976	CUFF.48425.1	NM_002800	PSMB9	proteasome (prosome, macropain) subunit, beta type, 9 (large multifunctional peptidase 2)	7.74 ± 0.24	8.15 ± 0.13	7.08 ± 0.19#
XLOC_005217	TCONS_00015337	CUFF.8928.2	NM_002804	PSMC3	proteasome (prosome, macropain) 26S subunit, ATPase, 3	4.65 ± 0.20	5.18 ± 0.09*	5.00 ± 0.13
XLOC_016477	TCONS_00047595	CUFF.34470.6	NM_002807	PSMD1	proteasome (prosome, macropain) 26S subunit, non-ATPase, 1	3.79 ± 0.23	4.45 ± 0.10*	4.31 ± 0.16
XLOC_012015	TCONS_00033543	NM_002809	NM_002809	PSMD3	proteasome (prosome, macropain) 26S subunit, non-ATPase, 3	4.73 ± 0.23	5.60 ± 0.10*	5.05 ± 0.16
XLOC_000703	TCONS_00002392	NM_002810	NM_002810	PSMD4	proteasome (prosome, macropain) 26S subunit, non-ATPase, 4	6.33 ± 0.17	6.99 ± 0.08*	6.75 ± 0.14
XLOC_020842	TCONS_00059639	NM_001271781	NM_001271781	PSMD6	proteasome (prosome, macropain) 26S subunit, non-ATPase, 6	3.35 ± 0.23	4.08 ± 0.10*	3.78 ± 0.17
XLOC_006515	TCONS_00018947	NR_048555	NR_048555	PSMD9	proteasome (prosome, macropain) 26S subunit, non-ATPase, 9	3.92 ± 0.20	4.46 ± 0.08*	4.02 ± 0.13
XLOC_008168	TCONS_00023068	NM_176783	NM_176783	PSME1	proteasome (prosome, macropain) activator subunit 1 (PA28 alpha)	6.65 ± 0.21	7.14 ± 0.11	6.52 ± 0.15#
XLOC_008620	TCONS_00024493	CUFF.15566.4	NM_002818	PSME2	proteasome (prosome, macropain) activator subunit 2 (PA28 beta)	5.71 ± 0.29	6.16 ± 0.13	5.32 ± 0.17#
XLOC_013703	TCONS_00038538	CUFF.26259.1	NM_024430	PSTPIP2	proline-serine-threonine phosphatase interacting protein 2	4.34 ± 0.30	5.30 ± 0.12*	4.73 ± 0.24
XLOC_003122	TCONS_00008923	NR_003930	NR_003930	PTCHD3P1		1.33 ± 0.15	1.82 ± 0.09*	1.35 ± 0.10#
XLOC_006901	TCONS_00020250	NM_006601	NM_006601	PTGES3	prostaglandin E synthase 3 (cytosolic)	3.63 ± 0.29	4.27 ± 0.12	3.54 ± 0.17#
XLOC_029025	TCONS_00080356	CUFF.57031.2	NM_001146108	PTGR1	prostaglandin reductase 1	0.36 ± 0.10	0.81 ± 0.08*	0.73 ± 0.11
XLOC_027227	TCONS_00075785	CUFF.54195.4	NM_173174	PTK2B	PTK2B protein tyrosine kinase 2 beta	7.83 ± 0.20	8.56 ± 0.08*	8.15 ± 0.17
XLOC_018204	TCONS_00051649	NM_002827	NM_002827	PTPN1	protein tyrosine phosphatase, non-receptor type 1	4.92 ± 0.27	5.88 ± 0.09*	5.26 ± 0.21#
XLOC_006038	TCONS_00017432	CUFF.11248.1	NM_080549	PTPN6	protein tyrosine phosphatase, non-receptor type 6	8.91 ± 0.25	9.67 ± 0.11*	9.22 ± 0.19
XLOC_004479	TCONS_00012763	CUFF.8948.1	NM_002843	PTPRJ	protein tyrosine phosphatase, receptor type, J	6.30 ± 0.27	7.16 ± 0.10*	6.56 ± 0.21
XLOC_000244	TCONS_00001000	NM_005704	NM_005704	PTPRU	protein tyrosine phosphatase, receptor type, U	0.30 ± 0.10	0.38 ± 0.05	0.12 ± 0.04#
XLOC_005665	TCONS_00016827	NM_031307	NM_031307	PUS3	pseudouridylate synthase 3	1.73 ± 0.22	2.28 ± 0.09*	1.96 ± 0.13
XLOC_000019	TCONS_00000050	NM_153339	NM_153339	PUSL1	pseudouridylate synthase-like 1	2.14 ± 0.20	2.38 ± 0.11	1.70 ± 0.14#
XLOC_025937	TCONS_00072574	CUFF.52438.2	NM_024070	PVRIG	poliovirus receptor related immunoglobulin domain containing	4.24 ± 0.27	4.39 ± 0.14	3.57 ± 0.20#
XLOC_003501	TCONS_00010047	CUFF.7827.1	NM_138499	PWWP2B	PWWP domain containing 2B	4.28 ± 0.25	4.79 ± 0.15	3.62 ± 0.20#
XLOC_020184	TCONS_00057585	CUFF.40244.2	NM_017771	PXK	PX domain containing serine/threonine kinase	3.16 ± 0.24	3.95 ± 0.11*	3.74 ± 0.22
XLOC_007112	TCONS_00020923	CUFF.13765.6	NM_001080855	PXN	paxillin	8.77 ± 0.29	9.52 ± 0.11*	8.98 ± 0.20
XLOC_011140	TCONS_00031398	CUFF.20934.1	NM_013258	PYCARD	PYD and CARD domain containing	7.33 ± 0.19	8.07 ± 0.12*	7.38 ± 0.22#
XLOC_013050	TCONS_00037283	NM_153824	NM_153824	PYCR1	pyrroline-5-carboxylate reductase 1	0.50 ± 0.09	0.97 ± 0.09*	0.70 ± 0.11
XLOC_008694	TCONS_00024715	CUFF.15940.1	NM_002863	PYGL	phosphorylase, glycogen, liver	7.04 ± 0.31	8.15 ± 0.12*	7.98 ± 0.27
XLOC_022125	TCONS_00062686	NM_000320	NM_000320	QDPR	quinoid dihydropteridine reductase	1.78 ± 0.15	2.24 ± 0.11	1.70 ± 0.14#
XLOC_015894	TCONS_00045690	CUFF.31032.1	NM_012413	QPCT	glutaminyl-peptide cyclotransferase	4.82 ± 0.34	5.74 ± 0.13*	5.25 ± 0.23
XLOC_012987	TCONS_00037006	NM_032134	NM_032134	QRICH2	glutamine rich 2	1.15 ± 0.13	1.66 ± 0.09*	1.35 ± 0.14
XLOC_014725	TCONS_00042108	CUFF.26646.2	NM_138774	R3HDM4		9.80 ± 0.16	9.90 ± 0.06	9.52 ± 0.08#
XLOC_015831	TCONS_00045460	CUFF.30756.1	NM_016131	RAB10	RAB10, member RAS oncogene family	4.97 ± 0.28	5.86 ± 0.10*	5.17 ± 0.18#
XLOC_013998	TCONS_00039587	NM_004218	NM_004218	RAB11B	RAB11B, member RAS oncogene family	6.64 ± 0.20	7.13 ± 0.10	6.53 ± 0.15#
XLOC_010399	TCONS_00028521	NM_014700	NM_014700	RAB11FIP3	RAB11 family interacting protein 3 (class II)	2.98 ± 0.26	2.99 ± 0.12	2.32 ± 0.16#
XLOC_001926	TCONS_00006487	NM_001272038	NM_001272038	RAB13	RAB13, member RAS oncogene family; similar to hCG24991	2.83 ± 0.23	3.24 ± 0.11	3.63 ± 0.18*
XLOC_026080	TCONS_00073088	CUFF.53413.1	NM_001008749	RAB19	RAB19, member RAS oncogene family	0.97 ± 0.18	1.58 ± 0.10*	1.77 ± 0.21*
XLOC_007924	TCONS_00022601	CUFF.15208.2	NM_017817	RAB20	RAB20, member RAS oncogene family	3.48 ± 0.33	4.71 ± 0.11*	3.89 ± 0.23#
XLOC_009896	TCONS_00027461	CUFF.18160.5	NM_183235	RAB27A	RAB27A, member RAS oncogene family	5.21 ± 0.29	6.01 ± 0.11*	5.91 ± 0.23
XLOC_024580	TCONS_00068854	CUFF.50007.3	NM_006834	RAB32	RAB32, member RAS oncogene family	4.76 ± 0.26	5.84 ± 0.11*	5.29 ± 0.21
XLOC_007108	TCONS_00020905	CUFF.13749.3	NM_006861	RAB35	similar to hCG1778032; RAB35, member RAS oncogene family	5.75 ± 0.30	6.28 ± 0.09	5.69 ± 0.17#
XLOC_014998	TCONS_00043249	NM_002866	NM_002866	RAB3A	RAB3A, member RAS oncogene family	1.03 ± 0.15	1.56 ± 0.09*	1.35 ± 0.12
XLOC_016224	TCONS_00046779	NM_012233	NM_012233	RAB3GAP1	RAB3 GTPase activating protein subunit 1 (catalytic)	2.94 ± 0.21	3.55 ± 0.08*	3.36 ± 0.17
XLOC_013066	TCONS_00037391	NM_006822	NM_006822	RAB40B	RAB40B, member RAS oncogene family	0.35 ± 0.10	0.58 ± 0.06	0.18 ± 0.05#
XLOC_012731	TCONS_00036062	CUFF.23768.1	NM_001252039	RAB5C	RAB5C, member RAS oncogene family	6.50 ± 0.25	7.20 ± 0.09*	6.63 ± 0.15#
XLOC_020351	TCONS_00057951	NM_004637	NM_004637	RAB7A	RAB7A, member RAS oncogene family	6.90 ± 0.28	7.72 ± 0.11*	7.21 ± 0.20
XLOC_015173	TCONS_00043894	CUFF.29271.1	NM_006423	RABAC1	Rab acceptor 1 (prenylated)	6.56 ± 0.22	7.25 ± 0.10*	6.88 ± 0.21
XLOC_025811	TCONS_00072177	CUFF.51738.1	NM_014504	RABGEF1	RAB guanine nucleotide exchange factor (GEF) 1	3.59 ± 0.23	4.36 ± 0.09*	4.02 ± 0.20
XLOC_019653	TCONS_00055981	CUFF.38057.2	NM_002872	RAC2	ras-related C3 botulinum toxin substrate 2 (rho family, small GTP binding protein Rac2)	8.88 ± 0.28	9.70 ± 0.09*	9.26 ± 0.21
XLOC_028488	TCONS_00078803	NM_002874	NM_002874	RAD23B	RAD23 homolog B (S. cerevisiae)	4.67 ± 0.23	5.36 ± 0.10*	5.13 ± 0.17
XLOC_011860	TCONS_00033101	NM_030665	NM_030665	RAI1	retinoic acid induced 1	2.39 ± 0.23	2.66 ± 0.14	1.95 ± 0.14#
XLOC_016185	TCONS_00046646	CUFF.32888.1	NM_002881	RALB	v-ral simian leukemia viral oncogene homolog B (ras related; GTP binding protein)	5.94 ± 0.27	6.66 ± 0.10*	6.16 ± 0.21
XLOC_018368	TCONS_00052255	CUFF.35230.3	NM_020343	RALGAPA2	chromosome 20 open reading frame 74	4.28 ± 0.29	5.21 ± 0.11*	4.94 ± 0.24
XLOC_018641	TCONS_00053063	CUFF.35246.1	NM_020343	RALGAPA2	chromosome 20 open reading frame 74	1.95 ± 0.23	2.42 ± 0.12	2.85 ± 0.22*
XLOC_019695	TCONS_00056117	CUFF.38349.1	NM_002883	RANGAP1	Ran GTPase activating protein 1	4.66 ± 0.27	5.21 ± 0.12	4.53 ± 0.19#
XLOC_006776	TCONS_00019782	NM_001098532	NM_001098532	RAPGEF3	Rap guanine nucleotide exchange factor (GEF) 3	1.55 ± 0.16	1.64 ± 0.09	1.01 ± 0.10#
XLOC_012023	TCONS_00033583	NM_000964	NM_000964	RARA	retinoic acid receptor, alpha	7.77 ± 0.28	8.39 ± 0.11	7.71 ± 0.21#
XLOC_006855	TCONS_00020038	NM_001243732	NM_001243732	RARG	retinoic acid receptor, gamma	2.54 ± 0.21	2.64 ± 0.11	2.03 ± 0.14#
XLOC_004602	TCONS_00013063	CUFF.9258.3	NM_004585	RARRES3	retinoic acid receptor responder (tazarotene induced) 3	4.09 ± 0.25	4.43 ± 0.17	3.45 ± 0.20#
XLOC_015120	TCONS_00043629	CUFF.28914.3	NM_170604	RASGRP4	RAS guanyl releasing protein 4	7.12 ± 0.28	7.90 ± 0.11*	7.35 ± 0.21
XLOC_001043	TCONS_00003491	NM_182664	NM_182664	RASSF5	Ras association (RalGDS/AF-6) domain family member 5	5.85 ± 0.32	6.46 ± 0.12	5.72 ± 0.18#
XLOC_017961	TCONS_00050809	CUFF.34892.1	NM_031229	RBCK1	RanBP-type and C3HC4-type zinc finger containing 1	7.21 ± 0.28	8.04 ± 0.11*	6.98 ± 0.16#
XLOC_029644	TCONS_00081832	CUFF.58498.3	NM_001204468	RBM10	RNA binding motif protein 10	5.04 ± 0.24	5.77 ± 0.10*	5.16 ± 0.17#
XLOC_018444	TCONS_00052468	NM_003915	NM_003915	RBM12	RNA binding motif protein 12; copine I	6.74 ± 0.24	7.39 ± 0.09*	6.98 ± 0.17
XLOC_020146	TCONS_00057416	CUFF.40023.1	NM_013286	RBM15B	RNA binding motif protein 15B	3.87 ± 0.24	4.38 ± 0.12	3.71 ± 0.14#
XLOC_004677	TCONS_00013470	NM_006328	NM_006328	RBM4	RNA binding motif protein 14; RNA binding motif protein 4	6.01 ± 0.21	6.61 ± 0.08*	6.15 ± 0.19
XLOC_022161	TCONS_00062768	CUFF.43039.1	NM_001098634	RBM47	RNA binding motif protein 47	4.70 ± 0.32	5.47 ± 0.12*	4.86 ± 0.21
XLOC_004864	TCONS_00014169	CUFF.10595.1	NM_016090	RBM7	RNA binding motif protein 7	1.80 ± 0.25	2.21 ± 0.12	1.54 ± 0.15#
XLOC_004678	TCONS_00013482	CUFF.9664.1	NM_024650	RCE1	RCE1 homolog, prenyl protein peptidase (S. cerevisiae)	3.48 ± 0.24	3.93 ± 0.10	3.27 ± 0.15#
XLOC_022239	TCONS_00062942	CUFF.43278.8	NM_015436	RCHY1	ring finger and CHY zinc finger domain containing 1	2.01 ± 0.24	2.67 ± 0.09*	2.13 ± 0.17
XLOC_006264	TCONS_00018172	CUFF.12414.4	NR_037658	RDH5	retinol dehydrogenase 5 (11-cis/9-cis)	6.28 ± 0.22	7.11 ± 0.10*	6.83 ± 0.21
XLOC_023069	TCONS_00064986	NM_001130029	NM_001130029	RELL2	RELT-like 2	2.60 ± 0.24	2.83 ± 0.12	1.91 ± 0.14#
XLOC_004732	TCONS_00013859	NM_152222	NM_152222	RELT	RELT tumor necrosis factor receptor	6.18 ± 0.25	6.83 ± 0.11	6.15 ± 0.17#
XLOC_026160	TCONS_00073324	NM_013400	NM_013400	REPIN1	replication initiator 1	5.20 ± 0.30	5.46 ± 0.13	4.67 ± 0.16#
XLOC_001289	TCONS_00004396	NM_001042682	NM_001042682	RERE	arginine-glutamic acid dipeptide (RE) repeats	6.49 ± 0.32	7.06 ± 0.13	6.15 ± 0.19#
XLOC_013985	TCONS_00039525	CUFF.27445.1	NM_020415	RETN	resistin	4.83 ± 0.39	6.34 ± 0.20*	6.26 ± 0.47
XLOC_016805	TCONS_00048655	CUFF.32206.2	NM_017750	RETSAT	retinol saturase (all-trans-retinol 13,14-reductase)	3.03 ± 0.21	3.65 ± 0.09*	3.26 ± 0.15
XLOC_020809	TCONS_00059554	CUFF.40127.1	NM_052859	RFT1	RFT1 homolog (S. cerevisiae)	2.95 ± 0.19	3.59 ± 0.09*	3.29 ± 0.17
XLOC_014939	TCONS_00043000	CUFF.27924.6	NM_002918	RFX1	regulatory factor X, 1 (influences HLA class II expression)	4.30 ± 0.26	4.81 ± 0.12	4.14 ± 0.18#
XLOC_019277	TCONS_00054582	CUFF.37545.1	NM_153615	RGL4	ral guanine nucleotide dissociation stimulator-like 4	5.41 ± 0.34	6.59 ± 0.12*	6.15 ± 0.27
XLOC_028320	TCONS_00078373	NM_001080496	NM_001080496	RGP1	RGP1 retrograde golgi transport homolog (S. cerevisiae)	2.08 ± 0.22	2.84 ± 0.11*	2.37 ± 0.14
XLOC_023193	TCONS_00065343	NM_006480	NM_006480	RGS14	regulator of G-protein signaling 14	6.78 ± 0.31	7.39 ± 0.12	6.59 ± 0.17#
XLOC_018596	TCONS_00053009	CUFF.36470.1	NM_005873	RGS19	regulator of G-protein signaling 19	7.56 ± 0.30	8.36 ± 0.12*	7.50 ± 0.20#
XLOC_028508	TCONS_00078860	NM_144488	NM_144488	RGS3	regulator of G-protein signaling 3	5.16 ± 0.27	5.99 ± 0.11*	5.30 ± 0.21#
XLOC_025852	TCONS_00072298	NM_001040457	NM_001040457	RHBDD2	rhomboid domain containing 2	5.05 ± 0.27	5.84 ± 0.11*	5.38 ± 0.21
XLOC_019588	TCONS_00055715	CUFF.37763.1	NM_012265	RHBDD3	rhomboid domain containing 3	2.36 ± 0.18	2.66 ± 0.10	2.05 ± 0.16#
XLOC_012990	TCONS_00037012	CUFF.25221.3	NM_024599	RHBDF2	rhomboid 5 homolog 2 (Drosophila)	6.13 ± 0.29	7.24 ± 0.12*	6.29 ± 0.19#
XLOC_010411	TCONS_00028578	NM_003961	NM_003961	RHBDL1	rhomboid, veinlet-like 1 (Drosophila)	1.24 ± 0.18	1.52 ± 0.10	0.89 ± 0.12#
XLOC_015819	TCONS_00045422	NM_004040	NM_004040	RHOB	ras homolog gene family, member B	4.91 ± 0.36	5.26 ± 0.16	4.28 ± 0.17#
XLOC_005034	TCONS_00014788	CUFF.8174.1	NM_001665	RHOG	ras homolog gene family, member G (rho G)	8.53 ± 0.26	9.29 ± 0.10*	8.99 ± 0.25
XLOC_012365	TCONS_00034921	CUFF.22546.4	NM_031430	RILP	Rab interacting lysosomal protein	6.02 ± 0.16	5.77 ± 0.08	5.27 ± 0.14*#
XLOC_007148	TCONS_00021105	CUFF.14049.1	NM_178314	RILPL1	Rab interacting lysosomal protein-like 1	0.26 ± 0.05	0.45 ± 0.05	0.60 ± 0.08*
XLOC_005392	TCONS_00015915	CUFF.9629.3	NM_004292	RIN1	Ras and Rab interactor 1	2.55 ± 0.22	3.52 ± 0.15*	2.76 ± 0.24
XLOC_008372	TCONS_00023826	CUFF.17087.2	NM_024832	RIN3	Ras and Rab interactor 3	7.29 ± 0.27	8.11 ± 0.12*	7.66 ± 0.22
XLOC_015127	TCONS_00043660	CUFF.28951.3	NM_001195833	RINL	Ras and Rab interactor-like	4.63 ± 0.21	5.14 ± 0.08	4.63 ± 0.17#
XLOC_027368	TCONS_00076155	CUFF.54927.4	NM_003821	RIPK2	receptor-interacting serine-threonine kinase 2	1.89 ± 0.23	2.26 ± 0.10	1.56 ± 0.13#
XLOC_008630	TCONS_00024545	CUFF.15617.7	NM_001198592	RIPK3	receptor-interacting serine-threonine kinase 3	4.58 ± 0.26	5.27 ± 0.09*	4.98 ± 0.18
XLOC_001956	TCONS_00006698	CUFF.3444.1	NM_006912	RIT1	Ras-like without CAAX 1	3.53 ± 0.25	4.21 ± 0.11*	3.78 ± 0.16
XLOC_008578	TCONS_00024331	NM_198232	NM_198232	RNASE1	ribonuclease, RNase A family, 1 (pancreatic)	1.97 ± 0.23	2.20 ± 0.17	3.32 ± 0.33*#
XLOC_018198	TCONS_00051627	CUFF.36093.3	NM_018683	RNF114	ring finger protein 114	4.50 ± 0.25	5.03 ± 0.11	4.31 ± 0.14#
XLOC_016877	TCONS_00048917	CUFF.32540.2	NM_017546	RNF149	ring finger protein 149	7.45 ± 0.26	8.11 ± 0.09*	7.76 ± 0.19
XLOC_011754	TCONS_00032658	CUFF.22709.1	NM_015528	RNF167	ring finger protein 167	6.56 ± 0.24	7.29 ± 0.08*	6.83 ± 0.17
XLOC_012308	TCONS_00034679	CUFF.25526.1	NM_001256071	RNF213	ring finger protein 213	7.30 ± 0.27	8.07 ± 0.11*	7.38 ± 0.17#
XLOC_017182	TCONS_00049821	CUFF.34297.1	NM_022453	RNF25	ring finger protein 25	3.34 ± 0.19	4.06 ± 0.10*	3.74 ± 0.16
XLOC_008169	TCONS_00023072	CUFF.15567.3	NM_017999	RNF31	ring finger protein 31	6.04 ± 0.24	6.65 ± 0.11	5.92 ± 0.17#
XLOC_024253	TCONS_00067962	NM_006913_4	NM_006913_4	RNF5	ring finger protein 5; ring finger protein 5 pseudogene 1	3.88 ± 0.17	4.21 ± 0.08	3.76 ± 0.10#
XLOC_012884	TCONS_00036592	NM_016125	NM_016125	RNFT1	ring finger protein, transmembrane 1	1.59 ± 0.23	1.88 ± 0.11	1.29 ± 0.12#
XLOC_016528	TCONS_00047808	CUFF.34771.3	NM_018226	RNPEPL1	arginyl aminopeptidase (aminopeptidase B)-like 1	7.08 ± 0.26	7.81 ± 0.12*	7.09 ± 0.20#
XLOC_004931	TCONS_00014391	NM_022370	NM_022370	ROBO3	roundabout, axon guidance receptor, homolog 3 (Drosophila)	1.34 ± 0.13	1.15 ± 0.10	0.73 ± 0.11*
XLOC_004591	TCONS_00013022	NM_000327	NM_000327	ROM1	retinal outer segment membrane protein 1	1.56 ± 0.19	2.45 ± 0.11*	1.91 ± 0.17
XLOC_008120	TCONS_00022871	NM_020366	NM_020366	RPGRIP1	retinitis pigmentosa GTPase regulator interacting protein 1	1.12 ± 0.18	0.61 ± 0.07*	0.52 ± 0.09*
XLOC_018118	TCONS_00051325	NM_002951	NM_002951	RPN2	ribophorin II	4.24 ± 0.24	4.89 ± 0.11*	4.62 ± 0.17
XLOC_010003	TCONS_00027884	NM_017793	NM_017793	RPP25	ribonuclease P/MRP 25kDa subunit	1.33 ± 0.14	1.44 ± 0.09	0.95 ± 0.10#
XLOC_028808	TCONS_00079809	NM_148179	NM_148179	RPP25L		3.36 ± 0.24	3.73 ± 0.10	3.11 ± 0.14#
XLOC_004622	TCONS_00013208	NM_003942	NM_003942	RPS6KA4	ribosomal protein S6 kinase, 90kDa, polypeptide 4	5.66 ± 0.30	5.76 ± 0.15	4.78 ± 0.18#
XLOC_008825	TCONS_00025087	NM_004755	NM_004755	RPS6KA5	ribosomal protein S6 kinase, 90kDa, polypeptide 5	2.23 ± 0.21	1.67 ± 0.08*	1.63 ± 0.13
XLOC_010917	TCONS_00030609	CUFF.19569.4	NM_058192	RPUSD1	RNA pseudouridylate synthase domain containing 1	4.42 ± 0.24	5.00 ± 0.12	4.15 ± 0.18#
XLOC_028275	TCONS_00078242	NM_006570	NM_006570	RRAGA	Ras-related GTP binding A	3.75 ± 0.20	4.48 ± 0.08*	4.22 ± 0.12
XLOC_018358	TCONS_00052225	CUFF.35203.12	NM_001042576	RRBP1	ribosome binding protein 1 homolog 180kDa (dog)	4.82 ± 0.24	5.51 ± 0.10*	5.40 ± 0.20
XLOC_000809	TCONS_00002768	CUFF.3552.3	NM_015997	RRNAD1		3.40 ± 0.22	3.95 ± 0.10	3.33 ± 0.16#
XLOC_001339	TCONS_00004491	NM_030907	NM_030907	RSG1		1.08 ± 0.17	1.42 ± 0.09	0.94 ± 0.09#
XLOC_024354	TCONS_00068355	CUFF.49142.1	NM_001193341	RSPH9	radial spoke head 9 homolog (Chlamydomonas)	1.25 ± 0.15	1.90 ± 0.08*	1.70 ± 0.18
XLOC_003571	TCONS_00010256	NM_152724	NM_152724	RSU1	Ras suppressor protein 1	4.32 ± 0.19	4.98 ± 0.08*	4.76 ± 0.14
XLOC_016707	TCONS_00048371	NM_007008	NM_007008	RTN4	reticulon 4	5.79 ± 0.30	6.70 ± 0.13*	5.98 ± 0.19#
XLOC_018982	TCONS_00053870	CUFF.36766.3	NM_001754	RUNX1	runt-related transcription factor 1	3.45 ± 0.26	4.44 ± 0.10*	3.96 ± 0.19
XLOC_028644	TCONS_00079377	CUFF.57897.1	NM_002957	RXRA	retinoid X receptor, alpha	8.01 ± 0.21	8.40 ± 0.10	7.73 ± 0.13#
XLOC_001908	TCONS_00006421	CUFF.3176.1	NM_005621	S100A12	S100 calcium binding protein A12	8.85 ± 0.44	10.68 ± 0.21*	10.68 ± 0.39*
XLOC_001909	TCONS_00006425	CUFF.3178.3	NM_002964	S100A8	S100 calcium binding protein A8	10.66 ± 0.47	12.19 ± 0.22*	12.29 ± 0.35*
XLOC_000740	TCONS_00002440	CUFF.3175.1	NM_002965	S100A9	S100 calcium binding protein A9	12.09 ± 0.35	13.24 ± 0.14*	13.16 ± 0.30
XLOC_000547	TCONS_00001930	NM_001400	NM_001400	S1PR1	sphingosine-1-phosphate receptor 1	3.55 ± 0.40	4.49 ± 0.17	3.47 ± 0.23#
XLOC_013956	TCONS_00039366	CUFF.27211.1	NM_001201338	SAFB	scaffold attachment factor B	5.31 ± 0.24	5.99 ± 0.09*	5.45 ± 0.17
XLOC_014941	TCONS_00043008	CUFF.27930.2	NM_138352	SAMD1	sterile alpha motif domain containing 1	3.24 ± 0.29	3.76 ± 0.12	3.05 ± 0.14#
XLOC_026477	TCONS_00074299	NM_152703	NM_152703	SAMD9L	sterile alpha motif domain containing 9-like	3.76 ± 0.34	4.57 ± 0.14	3.61 ± 0.25#
XLOC_018906	TCONS_00053698	CUFF.36497.2	NM_001256370	SAMSN1	SAM domain, SH3 domain and nuclear localization signals 1	3.10 ± 0.32	4.21 ± 0.18*	4.17 ± 0.32
XLOC_007501	TCONS_00021567	NM_005870	NM_005870	SAP18	Sin3A-associated protein, 18kDa	4.87 ± 0.22	5.38 ± 0.07*	4.97 ± 0.12
XLOC_023116	TCONS_00065143	NM_001131063	NM_001131063	SAP30L	SAP30-like	3.94 ± 0.25	4.69 ± 0.10*	4.12 ± 0.19
XLOC_000568	TCONS_00001984	NR_034072	NR_034072	SARS	seryl-tRNA synthetase	4.94 ± 0.19	5.55 ± 0.09*	5.21 ± 0.15
XLOC_004662	TCONS_00013407	CUFF.9561.3	NM_005146	SART1	squamous cell carcinoma antigen recognized by T cells	6.11 ± 0.25	6.82 ± 0.10*	6.36 ± 0.19
XLOC_024896	TCONS_00070098	CUFF.48878.2	NM_018322	SAYSD1		1.43 ± 0.16	1.84 ± 0.08	1.40 ± 0.10#
XLOC_014729	TCONS_00042128	CUFF.26714.1	NM_014963	SBNO2	strawberry notch homolog 2 (Drosophila)	8.11 ± 0.35	9.16 ± 0.13*	8.15 ± 0.21#
XLOC_010000	TCONS_00027866	CUFF.18866.4	NM_005697	SCAMP2	secretory carrier membrane protein 2	5.58 ± 0.24	6.23 ± 0.10*	5.85 ± 0.17
XLOC_013901	TCONS_00039184	CUFF.26825.1	NM_079834	SCAMP4	secretory carrier membrane protein 4	4.77 ± 0.26	5.36 ± 0.12	4.70 ± 0.19#
XLOC_018447	TCONS_00052526	NM_033630	NM_033630	SCAND1	SCAN domain containing 1	3.99 ± 0.20	4.70 ± 0.11*	4.07 ± 0.17#
XLOC_012364	TCONS_00034908	CUFF.22545.3	NM_003693	SCARF1	scavenger receptor class F, member 1	4.51 ± 0.31	5.11 ± 0.17	3.83 ± 0.24#
XLOC_006022	TCONS_00017369	NR_004387	NR_004387	SCARNA10	small Cajal body-specific RNA 10	1.01 ± 0.15	1.44 ± 0.14	1.95 ± 0.22*
XLOC_000701	TCONS_00002369	NM_024575	NM_024575	SCNM1	sodium channel modifier 1	6.26 ± 0.24	6.90 ± 0.08*	6.44 ± 0.17
XLOC_012490	TCONS_00035397	NM_004589	NM_004589	SCO1	SCO cytochrome oxidase deficient homolog 1 (yeast)	1.65 ± 0.18	2.01 ± 0.08	1.55 ± 0.11#
XLOC_012161	TCONS_00034131	CUFF.24486.6	NM_021626	SCPEP1	serine carboxypeptidase 1	4.95 ± 0.31	5.96 ± 0.12*	5.76 ± 0.25
XLOC_004647	TCONS_00013326	NM_001048218	NM_001048218	SCYL1	SCY1-like 1 (S. cerevisiae)	5.20 ± 0.24	5.63 ± 0.10	5.06 ± 0.16#
XLOC_027305	TCONS_00076029	NM_001007069	NM_001007069	SDCBP	syndecan binding protein (syntenin)	6.33 ± 0.36	7.31 ± 0.15*	6.61 ± 0.25
XLOC_029190	TCONS_00081008	CUFF.57975.4	NM_001039707	SDCCAG3	serologically defined colon cancer antigen 3; similar to Serologically defined colon cancer antigen 3	2.61 ± 0.21	3.02 ± 0.10	2.35 ± 0.14#
XLOC_012566	TCONS_00035616	NM_006923	NM_006923	SDF2	stromal cell-derived factor 2	4.59 ± 0.24	5.32 ± 0.09*	4.87 ± 0.17
XLOC_019249	TCONS_00054498	NM_022044	NM_022044	SDF2L1	stromal cell-derived factor 2-like 1	3.79 ± 0.23	4.40 ± 0.11	3.74 ± 0.19#
XLOC_001232	TCONS_00004115	CUFF.34.5	NM_016547	SDF4	stromal cell derived factor 4	5.94 ± 0.26	6.39 ± 0.12	5.60 ± 0.16#
XLOC_000858	TCONS_00002942	NM_001035513	NM_001035513	SDHC	succinate dehydrogenase complex, subunit C, integral membrane protein, 15kDa	3.69 ± 0.28	4.54 ± 0.10*	4.28 ± 0.20
XLOC_004851	TCONS_00014135	NM_003002	NM_003002	SDHD	similar to succinate dehydrogenase complex, subunit D, integral membrane protein; succinate dehydrogenase complex, subunit D, integral membrane protein	3.17 ± 0.26	3.69 ± 0.12	3.02 ± 0.15#
XLOC_020604	TCONS_00058727	NM_001136232	NM_001136232	SEC13	SEC13 homolog (S. cerevisiae)	4.23 ± 0.21	4.82 ± 0.09*	4.45 ± 0.14
XLOC_029192	TCONS_00081014	CUFF.57978.13	NM_014866	SEC16A	SEC16 homolog A (S. cerevisiae)	4.48 ± 0.28	5.21 ± 0.10*	4.82 ± 0.19
XLOC_020347	TCONS_00057945	NM_013336	NM_013336	SEC61A1	Sec61 alpha 1 subunit (S. cerevisiae)	5.49 ± 0.25	6.08 ± 0.08*	5.68 ± 0.16
XLOC_013061	TCONS_00037344	CUFF.25704.1	NM_006137	SECTM1	secreted and transmembrane 1	8.63 ± 0.26	9.54 ± 0.13*	8.27 ± 0.22#
XLOC_022141	TCONS_00062715	NM_015187	NM_015187	SEL1L3	KIAA0746 protein	3.34 ± 0.27	4.15 ± 0.13*	3.92 ± 0.19
XLOC_002070	TCONS_00007100	CUFF.3946.2	NM_000655	SELL	selectin L	9.07 ± 0.28	9.98 ± 0.10*	9.58 ± 0.21
XLOC_000798	TCONS_00002715	NM_001193301	NM_001193301	SEMA4A	sema domain, immunoglobulin domain (Ig), transmembrane domain (TM) and short cytoplasmic domain, (semaphorin) 4A	6.52 ± 0.29	7.57 ± 0.13*	7.17 ± 0.24
XLOC_009692	TCONS_00026873	NM_020210	NM_020210	SEMA4B	sema domain, immunoglobulin domain (Ig), transmembrane domain (TM) and short cytoplasmic domain, (semaphorin) 4B	6.20 ± 0.34	7.06 ± 0.12*	6.17 ± 0.21#
XLOC_014789	TCONS_00042439	CUFF.27094.2	NM_032108	SEMA6B	sema domain, transmembrane domain (TM), and cytoplasmic domain, (semaphorin) 6B	3.14 ± 0.38	5.21 ± 0.20*	4.03 ± 0.31#
XLOC_009992	TCONS_00027831	NM_001146030	NM_001146030	SEMA7A	semaphorin 7A, GPI membrane anchor (John Milton Hagen blood group)	2.71 ± 0.20	3.40 ± 0.12*	2.62 ± 0.16#
XLOC_011119	TCONS_00031341	CUFF.20826.1	NM_012248	SEPHS2	selenophosphate synthetase 2	4.19 ± 0.28	5.16 ± 0.10*	4.40 ± 0.17#
XLOC_014434	TCONS_00041218	NM_003009	NM_003009	SEPW1	selenoprotein W, 1	3.81 ± 0.28	4.17 ± 0.12	3.35 ± 0.16#
XLOC_021056	TCONS_00060267	CUFF.41434.1	NM_014445	SERP1	stress-associated endoplasmic reticulum protein 1	5.66 ± 0.23	6.38 ± 0.09*	5.77 ± 0.16#
XLOC_008848	TCONS_00025176	NM_000295	NM_000295	SERPINA1	serpin peptidase inhibitor, clade A (alpha-1 antiproteinase, antitrypsin), member 1	10.10 ± 0.26	11.13 ± 0.11*	10.61 ± 0.25
XLOC_024657	TCONS_00069077	CUFF.47500.1	NR_073111	SERPINB1	serpin peptidase inhibitor, clade B (ovalbumin), member 1	6.49 ± 0.35	7.64 ± 0.14*	7.35 ± 0.28
XLOC_004525	TCONS_00012817	NM_000062	NM_000062	SERPING1	serpin peptidase inhibitor, clade G (C1 inhibitor), member 1	4.19 ± 0.43	4.99 ± 0.26	3.30 ± 0.34#
XLOC_015154	TCONS_00043775	NM_013376	NM_013376	SERTAD1	SERTA domain containing 1	3.70 ± 0.20	4.21 ± 0.09	3.65 ± 0.17#
XLOC_015155	TCONS_00043776	NM_013368	NM_013368	SERTAD3	SERTA domain containing 3	4.41 ± 0.28	4.92 ± 0.10	4.31 ± 0.18#
XLOC_006529	TCONS_00018998	NM_020382	NM_020382	SETD8	SET domain containing (lysine methyltransferase) 8	3.49 ± 0.19	4.17 ± 0.09*	4.03 ± 0.18
XLOC_000694	TCONS_00002346	NM_001243491	NM_001243491	SETDB1	SET domain, bifurcated 1	4.40 ± 0.21	5.10 ± 0.09*	4.77 ± 0.16
XLOC_013906	TCONS_00039208	CUFF.26894.1	NM_007165	SF3A2	splicing factor 3a, subunit 2, 66kDa	5.44 ± 0.26	5.84 ± 0.13	5.07 ± 0.19#
XLOC_004665	TCONS_00013420	CUFF.9566.4	NM_006842	SF3B2	splicing factor 3b, subunit 2, 145kDa	5.78 ± 0.23	6.43 ± 0.10*	6.11 ± 0.15
XLOC_001854	TCONS_00006229	NM_005850	NM_005850	SF3B4	splicing factor 3b, subunit 4, 49kDa	4.76 ± 0.26	5.40 ± 0.10*	4.81 ± 0.17#
XLOC_025232	TCONS_00071107	CUFF.50462.3	NM_145169	SFT2D1	SFT2 domain containing 1	3.49 ± 0.25	4.31 ± 0.11*	3.71 ± 0.15#
XLOC_016196	TCONS_00046688	NM_032740	NM_032740	SFT2D3	SFT2 domain containing 3	1.48 ± 0.16	1.64 ± 0.09	1.11 ± 0.09#
XLOC_019407	TCONS_00055126	CUFF.38267.1	NM_015705	SGSM3	small G protein signaling modulator 3	4.51 ± 0.27	5.21 ± 0.11*	4.58 ± 0.17#
XLOC_014761	TCONS_00042270	NM_003021	NM_003021	SGTA	small glutamine-rich tetratricopeptide repeat (TPR)-containing, alpha	4.73 ± 0.24	5.21 ± 0.11	4.55 ± 0.16#
XLOC_023364	TCONS_00065790	NM_019072	NM_019072	SGTB	small glutamine-rich tetratricopeptide repeat (TPR)-containing, beta	2.69 ± 0.23	3.35 ± 0.10*	3.29 ± 0.20
XLOC_006461	TCONS_00018767	CUFF.13503.1	NM_005475	SH2B3	SH2B adaptor protein 3	4.24 ± 0.26	4.62 ± 0.11	3.96 ± 0.16#
XLOC_029108	TCONS_00080634	CUFF.57561.5	NM_170600	SH2D3C	SH2 domain containing 3C	6.87 ± 0.23	7.54 ± 0.13	6.86 ± 0.20#
XLOC_027187	TCONS_00075631	NM_022071	NM_022071	SH2D4A	SH2 domain containing 4A	0.27 ± 0.05	0.26 ± 0.04	0.53 ± 0.09#
XLOC_029792	TCONS_00082284	NM_003022	NM_003022	SH3BGRL	SH3 domain binding glutamic acid-rich protein like	3.78 ± 0.28	4.62 ± 0.12*	4.23 ± 0.21
XLOC_021606	TCONS_00061307	CUFF.42440.1	NM_001145855	SH3BP2	SH3-domain binding protein 2	7.59 ± 0.23	8.33 ± 0.09*	7.60 ± 0.18#
XLOC_020627	TCONS_00058807	CUFF.39193.4	NM_004844	SH3BP5	SH3-domain binding protein 5 (BTK-associated)	2.35 ± 0.28	3.23 ± 0.12*	2.74 ± 0.17
XLOC_002381	TCONS_00007914	CUFF.5459.1	NM_030645	SH3BP5L	SH3-binding domain protein 5-like	5.57 ± 0.27	6.17 ± 0.11	5.54 ± 0.16#
XLOC_000497	TCONS_00001775	CUFF.2182.7	NM_001206652	SH3GLB1	SH3-domain GRB2-like endophilin B1	5.17 ± 0.29	6.19 ± 0.12*	5.78 ± 0.23
XLOC_028593	TCONS_00079169	CUFF.57678.1	NM_020145	SH3GLB2	SH3-domain GRB2-like endophilin B2	1.85 ± 0.18	2.19 ± 0.10	1.65 ± 0.13#
XLOC_003876	TCONS_00011297	CUFF.7338.2	NM_014631	SH3PXD2A	SH3 and PX domains 2A	1.48 ± 0.18	1.85 ± 0.10	1.29 ± 0.13#
XLOC_021638	TCONS_00061415	CUFF.42559.1	NM_018986	SH3TC1	SH3 domain and tetratricopeptide repeats 1	4.55 ± 0.24	5.16 ± 0.14	4.39 ± 0.21#
XLOC_027961	TCONS_00077800	CUFF.55722.17	NM_030974	SHARPIN	SHANK-associated RH domain interactor	6.98 ± 0.19	6.93 ± 0.09	6.27 ± 0.14*#
XLOC_001003	TCONS_00003373	CUFF.4427.3	NM_198149	SHISA4	shisa homolog 4 (Xenopus laevis)	3.31 ± 0.29	3.06 ± 0.14	2.19 ± 0.22*#
XLOC_020726	TCONS_00059188	CUFF.39794.1	NM_001272068	SHISA5	shisa homolog 5 (Xenopus laevis)	8.13 ± 0.29	8.92 ± 0.11*	8.11 ± 0.19#
XLOC_014319	TCONS_00040734	CUFF.29069.1	NM_138392	SHKBP1	SH3KBP1 binding protein 1	8.81 ± 0.27	9.70 ± 0.13*	9.16 ± 0.23
XLOC_015383	TCONS_00044588	CUFF.29957.14	NM_003830	SIGLEC14	sialic acid binding Ig-like lectin 14	6.64 ± 0.30	7.68 ± 0.12*	7.42 ± 0.26
XLOC_013542	TCONS_00038100	NM_213602	NM_213602	SIGLEC15	sialic acid binding Ig-like lectin 15	0.35 ± 0.08	0.77 ± 0.08*	0.30 ± 0.08#
XLOC_014522	TCONS_00041505	CUFF.29932.3	NM_014441	SIGLEC7	sialic acid binding Ig-like lectin 7	6.42 ± 0.31	7.47 ± 0.11*	6.95 ± 0.26
XLOC_014523	TCONS_00041512	CUFF.29934.1	NM_001198558	SIGLEC9	sialic acid binding Ig-like lectin 9	4.20 ± 0.25	4.92 ± 0.11*	4.71 ± 0.25
XLOC_023534	TCONS_00066267	NM_022464	NM_022464	SIL1	SIL1 homolog, endoplasmic reticulum chaperone (S. cerevisiae)	3.44 ± 0.24	4.33 ± 0.12*	4.10 ± 0.21
XLOC_004652	TCONS_00013375	CUFF.9506.2	NM_153253	SIPA1	signal-induced proliferation-associated 1	8.11 ± 0.28	9.02 ± 0.12*	8.26 ± 0.22#
XLOC_002316	TCONS_00007761	CUFF.5106.4	NM_020808	SIPA1L2	signal-induced proliferation-associated 1 like 2	3.66 ± 0.34	4.61 ± 0.12*	4.21 ± 0.21
XLOC_017969	TCONS_00050846	CUFF.34970.1	NM_001040022	SIRPA	signal-regulatory protein alpha	6.79 ± 0.32	7.76 ± 0.12*	7.08 ± 0.23
XLOC_014783	TCONS_00042374	CUFF.27036.3	NM_016539	SIRT6	sirtuin (silent mating type information regulation 2 homolog) 6 (S. cerevisiae)	4.51 ± 0.23	5.22 ± 0.11*	4.54 ± 0.19#
XLOC_008535	TCONS_00024203	CUFF.17459.3	NM_006427	SIVA1	SIVA1, apoptosis-inducing factor	2.96 ± 0.21	3.15 ± 0.10	2.59 ± 0.15#
XLOC_015241	TCONS_00044130	NM_175875	NM_175875	SIX5	SIX homeobox 5	0.58 ± 0.11	0.84 ± 0.07	0.42 ± 0.08#
XLOC_000847	TCONS_00002881	CUFF.3701.1	NM_021181	SLAMF7	SLAM family member 7	3.37 ± 0.23	4.54 ± 0.17*	3.65 ± 0.30#
XLOC_000834	TCONS_00002857	CUFF.3624.4	NM_020125	SLAMF8	SLAM family member 8	1.26 ± 0.16	2.08 ± 0.14*	1.28 ± 0.18#
XLOC_023235	TCONS_00065498	CUFF.44739.4	NM_006598	SLC12A7	solute carrier family 12 (potassium/chloride transporters), member 7	4.38 ± 0.26	4.67 ± 0.15	3.81 ± 0.18#
XLOC_005290	TCONS_00015529	CUFF.9129.7	NM_016582	SLC15A3	solute carrier family 15, member 3	6.91 ± 0.25	7.76 ± 0.13*	6.92 ± 0.20#
XLOC_011777	TCONS_00032746	NM_201566	NM_201566	SLC16A13	solute carrier family 16, member 13 (monocarboxylic acid transporter 13)	2.06 ± 0.20	2.48 ± 0.09	1.96 ± 0.15#
XLOC_012332	TCONS_00034764	CUFF.25668.1	NM_001206950	SLC16A3	solute carrier family 16, member 3 (monocarboxylic acid transporter 4)	8.29 ± 0.26	9.26 ± 0.11*	8.63 ± 0.21
XLOC_019058	TCONS_00054131	CUFF.37130.1	NM_130445	SLC19A1	solute carrier family 19 (folate transporter), member 1	6.28 ± 0.26	6.84 ± 0.12	6.09 ± 0.21#
XLOC_022783	TCONS_00064074	CUFF.44997.1	NM_004172	SLC1A3	solute carrier family 1 (glial high affinity glutamate transporter), member 3	0.98 ± 0.28	1.98 ± 0.16*	1.51 ± 0.24
XLOC_004288	TCONS_00012160	CUFF.8150.2	NM_183233	SLC22A18	solute carrier family 22, member 18	4.42 ± 0.26	5.00 ± 0.13	4.27 ± 0.19#
XLOC_022989	TCONS_00064687	CUFF.46247.3	NM_003059	SLC22A4	solute carrier family 22 (organic cation/ergothioneine transporter), member 4	4.29 ± 0.26	5.29 ± 0.10*	4.79 ± 0.17
XLOC_012408	TCONS_00035069	CUFF.22711.2	NM_003562	SLC25A11	solute carrier family 25 (mitochondrial carrier; oxoglutarate carrier), member 11	4.89 ± 0.24	5.70 ± 0.11*	5.01 ± 0.17#
XLOC_004992	TCONS_00014625	NM_024698	NM_024698	SLC25A22	solute carrier family 25 (mitochondrial carrier: glutamate), member 22	2.64 ± 0.22	3.13 ± 0.13	2.16 ± 0.15#
XLOC_003836	TCONS_00011137	CUFF.7201.3	NM_031212	SLC25A28	solute carrier family 25, member 28	5.22 ± 0.29	6.27 ± 0.09*	5.58 ± 0.21#
XLOC_000799	TCONS_00002727	NM_014655	NM_014655	SLC25A44	solute carrier family 25, member 44	5.37 ± 0.29	6.22 ± 0.11*	5.57 ± 0.20
XLOC_030330	TCONS_00083850	NR_028443	NR_028443	SLC25A5-AS1		0.38 ± 0.09	0.58 ± 0.07	0.27 ± 0.05#
XLOC_022058	TCONS_00062469	NM_134425	NM_134425	SLC26A1	solute carrier family 26 (sulfate transporter), member 1	1.35 ± 0.16	1.55 ± 0.11	0.89 ± 0.11#
XLOC_020732	TCONS_00059218	CUFF.39825.12	NM_022911	SLC26A6	solute carrier family 26, member 6; cadherin, EGF LAG seven-pass G-type receptor 3 (flamingo homolog, Drosophila)	3.93 ± 0.24	4.70 ± 0.11*	4.63 ± 0.25
XLOC_024878	TCONS_00070011	CUFF.48573.10	NM_052961	SLC26A8	solute carrier family 26, member 8	3.12 ± 0.30	4.20 ± 0.11*	4.09 ± 0.22*
XLOC_025371	TCONS_00071282	CUFF.48615.1	NM_052961	SLC26A8	solute carrier family 26, member 8	1.01 ± 0.14	1.59 ± 0.09*	1.78 ± 0.19*
XLOC_000748	TCONS_00002463	NM_024330	NM_024330	SLC27A3	solute carrier family 27 (fatty acid transporter), member 3	4.60 ± 0.25	5.04 ± 0.13	4.17 ± 0.17#
XLOC_006628	TCONS_00019375	NM_153449	NM_153449	SLC2A3	solute carrier family 2 (facilitated glucose transporter), member 3	7.13 ± 0.36	8.35 ± 0.13*	8.19 ± 0.25*
XLOC_018276	TCONS_00051897	CUFF.36433.1	NM_032527	SLC2A4RG	SLC2A4 regulator	6.81 ± 0.28	7.18 ± 0.12	6.40 ± 0.19#
XLOC_029161	TCONS_00080931	CUFF.57888.3	NM_017585	SLC2A6	solute carrier family 2 (facilitated glucose transporter), member 6	4.31 ± 0.23	5.17 ± 0.15*	4.29 ± 0.27#
XLOC_023037	TCONS_00064863	CUFF.46494.1	NM_080670	SLC35A4	solute carrier family 35, member A4	4.98 ± 0.27	5.64 ± 0.11*	4.99 ± 0.15#
XLOC_012834	TCONS_00036419	CUFF.24411.4	NM_005827	SLC35B1	solute carrier family 35, member B1	2.94 ± 0.21	3.57 ± 0.08*	3.35 ± 0.14
XLOC_004458	TCONS_00012606	NM_001145266	NM_001145266	SLC35C1	solute carrier family 35, member C1	3.19 ± 0.23	3.73 ± 0.11	3.12 ± 0.14#
XLOC_018853	TCONS_00053471	CUFF.36928.3	NM_018964	SLC37A1	solute carrier family 37 (glycerol-3-phosphate transporter), member 1	3.00 ± 0.24	3.27 ± 0.11	2.60 ± 0.15#
XLOC_026669	TCONS_00074875	CUFF.53412.6	NM_207113	SLC37A3	solute carrier family 37 (glycerol-3-phosphate transporter), member 3	2.99 ± 0.35	4.07 ± 0.14*	3.78 ± 0.23
XLOC_013031	TCONS_00037206	CUFF.25601.4	NM_001037984	SLC38A10	solute carrier family 38, member 10	5.77 ± 0.27	6.56 ± 0.11*	5.86 ± 0.18#
XLOC_001924	TCONS_00006475	NM_001271957	NM_001271957	SLC39A1	solute carrier family 39 (zinc transporter), member 1	5.22 ± 0.26	5.99 ± 0.10*	5.25 ± 0.17#
XLOC_004476	TCONS_00012749	CUFF.8926.6	NM_001128225	SLC39A13	solute carrier family 39 (zinc transporter), member 13	3.67 ± 0.30	4.33 ± 0.12	3.58 ± 0.17#
XLOC_004598	TCONS_00013047	NM_001012664	NM_001012664	SLC3A2	solute carrier family 3 (activators of dibasic and neutral amino acid transport), member 2	4.89 ± 0.22	5.51 ± 0.10*	5.17 ± 0.17
XLOC_007755	TCONS_00022171	NM_181785	NM_181785	SLC46A3	solute carrier family 46, member 3	2.31 ± 0.22	2.93 ± 0.10*	2.59 ± 0.18
XLOC_020565	TCONS_00058598	CUFF.42121.3	NM_152672	SLC51A		0.94 ± 0.22	1.78 ± 0.12*	1.86 ± 0.22*
XLOC_021193	TCONS_00060697	CUFF.42122.2	NM_152672	SLC51A		3.22 ± 0.33	4.64 ± 0.14*	4.64 ± 0.32*
XLOC_006576	TCONS_00019168	NM_003044	NM_003044	SLC6A12	solute carrier family 6 (neurotransmitter transporter, betaine/GABA), member 12	1.59 ± 0.22	2.41 ± 0.12*	1.60 ± 0.16#
XLOC_010445	TCONS_00028668	NM_004785	NM_004785	SLC9A3R2	solute carrier family 9 (sodium/hydrogen exchanger), member 3 regulator 2	1.43 ± 0.15	1.43 ± 0.08	0.99 ± 0.10#
XLOC_018197	TCONS_00051617	CUFF.36090.12	NM_001260491	SLC9A8	solute carrier family 9 (sodium/hydrogen exchanger), member 8	5.77 ± 0.29	6.54 ± 0.12*	6.11 ± 0.22
XLOC_018254	TCONS_00051840	NM_016354	NM_016354	SLCO4A1	solute carrier organic anion transporter family, member 4A1	0.86 ± 0.19	1.64 ± 0.12*	1.60 ± 0.23
XLOC_022477	TCONS_00063628	CUFF.44658.9	NM_001995	SLED1	RTFV9368	7.98 ± 0.38	9.32 ± 0.14*	8.78 ± 0.26
XLOC_010985	TCONS_00030810	CUFF.19783.4	NM_032444	SLX4		3.00 ± 0.25	3.62 ± 0.09*	3.25 ± 0.14
XLOC_013716	TCONS_00038593	NM_001190823	NM_001190823	SMAD7	SMAD family member 7	1.82 ± 0.24	1.94 ± 0.12	1.21 ± 0.12#
XLOC_015209	TCONS_00044040	NM_019108	NM_019108	SMG9		2.94 ± 0.20	3.62 ± 0.10*	3.16 ± 0.17
XLOC_001486	TCONS_00005034	NM_001164824	NM_001164824	SMIM12		4.65 ± 0.19	5.28 ± 0.09*	4.91 ± 0.17
XLOC_002160	TCONS_00007317	NR_040064	NR_040064	SMIM16		0.57 ± 0.09	0.73 ± 0.07	1.12 ± 0.13*#
XLOC_004331	TCONS_00012266	NM_000543	NM_000543	SMPD1	sphingomyelin phosphodiesterase 1, acid lysosomal	3.69 ± 0.22	4.37 ± 0.11*	3.97 ± 0.15
XLOC_016957	TCONS_00049175	NM_017951	NM_017951	SMPD4	sphingomyelin phosphodiesterase 4, neutral membrane (neutral sphingomyelinase-3)	3.11 ± 0.22	3.35 ± 0.11	2.68 ± 0.16#
XLOC_013993	TCONS_00039571	NM_003083	NM_003083	SNAPC2	small nuclear RNA activating complex, polypeptide 2, 45kDa	3.62 ± 0.19	4.14 ± 0.11	3.44 ± 0.15#
XLOC_029189	TCONS_00081006	NM_003086	NM_003086	SNAPC4	small nuclear RNA activating complex, polypeptide 4, 190kDa	3.36 ± 0.21	3.71 ± 0.14	2.96 ± 0.16#
XLOC_000745	TCONS_00002455	NR_052020	NR_052020	SNAPIN	SNAP-associated protein	3.43 ± 0.27	3.99 ± 0.10	3.14 ± 0.13#
XLOC_012827	TCONS_00036395	NM_007241	NM_007241	SNF8	SNF8, ESCRT-II complex subunit, homolog (S. cerevisiae)	4.34 ± 0.17	4.96 ± 0.07*	4.72 ± 0.11
XLOC_010522	TCONS_00028988	NM_003498	NM_003498	SNN	stannin	6.26 ± 0.28	6.48 ± 0.11	5.78 ± 0.19#
XLOC_014433	TCONS_00041216	NR_003048	NR_003048	SNORD23	small nucleolar RNA, C/D box 23	0.26 ± 0.07	0.33 ± 0.04	0.13 ± 0.03#
XLOC_023714	TCONS_00066960	NR_002591	NR_002591	SNORD95	small nucleolar RNA, C/D box 95	0.19 ± 0.05	0.50 ± 0.05*	0.28 ± 0.06
XLOC_006531	TCONS_00019003	NM_022717	NM_022717	SNRNP35	ATP-binding cassette, sub-family B (MDR/TAP), member 5; small nuclear ribonucleoprotein 35kDa (U11/U12)	3.56 ± 0.20	4.23 ± 0.08*	3.97 ± 0.18
XLOC_027878	TCONS_00077506	NM_021021	NM_021021	SNTB1	syntrophin, beta 1 (dystrophin-associated protein A1, 59kDa, basic component 1)	2.24 ± 0.24	2.71 ± 0.12	1.96 ± 0.12#
XLOC_009534	TCONS_00026410	CUFF.18443.6	NM_003099	SNX1	sorting nexin 1	5.41 ± 0.26	6.31 ± 0.09*	5.72 ± 0.18#
XLOC_030216	TCONS_00083575	NM_001256188	NM_001256188	SNX12	sorting nexin 12	3.34 ± 0.23	4.01 ± 0.09*	3.51 ± 0.14
XLOC_004628	TCONS_00013237	CUFF.9390.2	NR_037650	SNX15	sorting nexin 15	4.62 ± 0.19	5.21 ± 0.09*	4.60 ± 0.11#
XLOC_005682	TCONS_00016890	CUFF.10999.3	NM_014758	SNX19	sorting nexin 19	2.93 ± 0.25	3.71 ± 0.11*	3.29 ± 0.19
XLOC_011173	TCONS_00031463	CUFF.21126.2	NM_153337	SNX20	sorting nexin 20	5.73 ± 0.26	6.69 ± 0.09*	5.88 ± 0.17#
XLOC_025072	TCONS_00070582	CUFF.49522.1	NM_003795	SNX3	sorting nexin 3	5.87 ± 0.20	6.74 ± 0.10*	6.26 ± 0.17
XLOC_011014	TCONS_00030929	NM_003745	NM_003745	SOCS1	suppressor of cytokine signaling 1	2.82 ± 0.34	3.51 ± 0.17	2.08 ± 0.17#
XLOC_010400	TCONS_00028524	CUFF.19520.1	NM_005632	SOLH	small optic lobes homolog (Drosophila)	5.51 ± 0.30	6.03 ± 0.15	4.95 ± 0.21#
XLOC_001749	TCONS_00005927	CUFF.2563.2	NM_002959	SORT1	sortilin 1	4.76 ± 0.31	5.84 ± 0.13*	5.31 ± 0.28
XLOC_008980	TCONS_00025520	CUFF.15853.2	NM_006939	SOS2	son of sevenless homolog 2 (Drosophila)	2.37 ± 0.23	2.72 ± 0.12	3.29 ± 0.23*
XLOC_029887	TCONS_00082544	NM_001105576	NM_001105576	SOWAHD		2.71 ± 0.21	3.30 ± 0.13	2.40 ± 0.16#
XLOC_016470	TCONS_00047557	CUFF.34455.18	NM_001080391	SP100	SP100 nuclear antigen	5.94 ± 0.24	6.58 ± 0.09*	6.46 ± 0.18
XLOC_018520	TCONS_00052754	NM_001135773	NM_001135773	SPATA2	spermatogenesis associated 2	3.04 ± 0.21	3.77 ± 0.12*	2.99 ± 0.16#
XLOC_011353	TCONS_00032129	CUFF.22327.1	NM_152339	SPATA2L	spermatogenesis associated 2-like	4.62 ± 0.30	4.96 ± 0.13	4.19 ± 0.19#
XLOC_009478	TCONS_00026237	NR_027635	NR_027635	SPATA5L1	spermatogenesis associated 5-like 1	1.81 ± 0.19	2.52 ± 0.10*	1.85 ± 0.13#
XLOC_017031	TCONS_00049382	NM_020675	NM_020675	SPC25	SPC25, NDC80 kinetochore complex component, homolog (S. cerevisiae)	2.78 ± 0.21	2.66 ± 0.13	3.35 ± 0.21#
XLOC_016640	TCONS_00048180	CUFF.30915.1	NM_001142634	SPDYA	protein phosphatase 1, catalytic subunit, beta isoform; speedy homolog A (Xenopus laevis)	1.09 ± 0.17	1.84 ± 0.11*	1.81 ± 0.23
XLOC_014458	TCONS_00041263	NM_020126	NM_020126	SPHK2	sphingosine kinase 2	3.53 ± 0.22	4.09 ± 0.12	3.34 ± 0.18#
XLOC_005215	TCONS_00015330	NM_001080547	NM_001080547	SPI1	spleen focus forming virus (SFFV) proviral integration oncogene spi1	5.11 ± 0.32	6.07 ± 0.15*	5.13 ± 0.24#
XLOC_014280	TCONS_00040612	CUFF.28899.1	NM_021102	SPINT2	serine peptidase inhibitor, Kunitz type, 2	4.68 ± 0.27	5.35 ± 0.11	4.63 ± 0.18#
XLOC_010608	TCONS_00029279	CUFF.20674.14	NM_001142450	SPNS1	spinster homolog 1 (Drosophila)	4.35 ± 0.24	4.65 ± 0.12	3.97 ± 0.19#
XLOC_009880	TCONS_00027420	CUFF.18109.3	NM_032802	SPPL2A	signal peptide peptidase-like 2A	2.47 ± 0.28	3.31 ± 0.14*	2.79 ± 0.21
XLOC_006615	TCONS_00019344	NM_001146316	NM_001146316	SPSB2	splA/ryanodine receptor domain and SOCS box containing 2	2.77 ± 0.23	3.09 ± 0.11	2.44 ± 0.13#
XLOC_010931	TCONS_00030651	CUFF.19608.1	NM_080861	SPSB3	splA/ryanodine receptor domain and SOCS box containing 3	6.40 ± 0.21	6.47 ± 0.09	5.96 ± 0.12#
XLOC_028940	TCONS_00080159	NM_006415	NM_006415	SPTLC1	serine palmitoyltransferase, long chain base subunit 1	2.77 ± 0.25	3.55 ± 0.11*	3.20 ± 0.17
XLOC_008649	TCONS_00024597	NM_138288	NM_138288	SPTSSA		2.43 ± 0.25	3.18 ± 0.12*	2.61 ± 0.14
XLOC_009482	TCONS_00026245	CUFF.18017.2	NM_001271213	SQRDL	sulfide quinone reductase-like (yeast)	5.79 ± 0.23	6.83 ± 0.09*	6.40 ± 0.19
XLOC_018120	TCONS_00051334	NM_005417	NM_005417	SRC	v-src sarcoma (Schmidt-Ruppin A-2) viral oncogene homolog (avian)	3.30 ± 0.27	3.76 ± 0.13	3.00 ± 0.17#
XLOC_024345	TCONS_00068310	NM_003131	NM_003131	SRF	serum response factor (c-fos serum response element-binding transcription factor)	5.10 ± 0.28	5.96 ± 0.10*	5.29 ± 0.18#
XLOC_026466	TCONS_00074250	NM_003130	NM_003130	SRI	sorcin	4.11 ± 0.27	4.84 ± 0.10*	4.49 ± 0.17
XLOC_008193	TCONS_00023163	NM_003136	NM_003136	SRP54	similar to signal recognition particle 54kDa; signal recognition particle 54kDa	3.01 ± 0.26	3.73 ± 0.11*	3.33 ± 0.19
XLOC_024877	TCONS_00070007	NR_034069	NR_034069	SRPK1	SFRS protein kinase 1	4.50 ± 0.29	5.28 ± 0.11*	5.16 ± 0.22
XLOC_001451	TCONS_00004907	NM_005626	NM_005626	SRSF4		4.93 ± 0.25	5.56 ± 0.10*	5.06 ± 0.16
XLOC_018296	TCONS_00052013	NM_080725	NM_080725	SRXN1	sulfiredoxin 1 homolog (S. cerevisiae)	5.24 ± 0.23	5.63 ± 0.10	5.01 ± 0.16#
XLOC_014151	TCONS_00040180	CUFF.28356.1	NM_032627	SSBP4	single stranded DNA binding protein 4	5.29 ± 0.30	5.55 ± 0.15	4.46 ± 0.21#
XLOC_007056	TCONS_00020719	CUFF.13432.1	NM_018984	SSH1	slingshot homolog 1 (Drosophila)	4.01 ± 0.30	4.77 ± 0.12*	4.31 ± 0.22
XLOC_028687	TCONS_00079493	NM_003731	NM_003731	SSNA1	Sjogren syndrome nuclear autoantigen 1	5.22 ± 0.20	5.73 ± 0.09	5.04 ± 0.14#
XLOC_026154	TCONS_00073295	CUFF.53658.1	NM_198455	SSPO	SCO-spondin homolog (Bos taurus)	1.87 ± 0.22	2.39 ± 0.12	1.64 ± 0.14#
XLOC_010034	TCONS_00027974	NR_037654	NR_037654	ST20-MTHFS		4.77 ± 0.26	5.48 ± 0.10*	5.05 ± 0.19
XLOC_011269	TCONS_00031805	CUFF.21690.9	NM_006927	ST3GAL2	ST3 beta-galactoside alpha-2,3-sialyltransferase 2	6.35 ± 0.24	7.26 ± 0.11*	6.63 ± 0.19#
XLOC_004949	TCONS_00014444	CUFF.10894.1	NM_006278	ST3GAL4	ST3 beta-galactoside alpha-2,3-sialyltransferase 4	5.05 ± 0.32	6.29 ± 0.11*	5.60 ± 0.23
XLOC_029110	TCONS_00080653	NM_000476	NM_000476	ST6GALNAC4	ST6 (alpha-N-acetyl-neuraminyl-2,3-beta-galactosyl-1,3)-N-acetylgalactosaminide alpha-2,6-sialyltransferase 4	7.25 ± 0.15	6.73 ± 0.08*	6.52 ± 0.14*
XLOC_001773	TCONS_00006007	CUFF.2675.2	NM_017744	ST7L	suppression of tumorigenicity 7 like	1.30 ± 0.16	1.79 ± 0.08*	1.63 ± 0.10
XLOC_025730	TCONS_00071931	NM_032016	NM_032016	STARD3NL	STARD3 N-terminal like	1.89 ± 0.25	2.69 ± 0.12*	1.93 ± 0.15#
XLOC_017098	TCONS_00049588	CUFF.33847.1	NM_014905	STAT1	signal transducer and activator of transcription 1, 91kDa	5.92 ± 0.30	6.52 ± 0.14	5.65 ± 0.22#
XLOC_006891	TCONS_00020222	CUFF.12489.1	NM_005419	STAT2	signal transducer and activator of transcription 2, 113kDa	6.01 ± 0.28	6.53 ± 0.12	5.63 ± 0.18#
XLOC_012736	TCONS_00036081	CUFF.23850.8	NM_139276	STAT3	signal transducer and activator of transcription 3 (acute-phase response factor)	7.46 ± 0.26	8.12 ± 0.09*	7.84 ± 0.19
XLOC_012043	TCONS_00033627	CUFF.23782.1	NM_003152	STAT5A	signal transducer and activator of transcription 5A	6.03 ± 0.28	6.81 ± 0.11*	5.96 ± 0.16#
XLOC_012735	TCONS_00036077	CUFF.23781.2	NM_012448	STAT5B	signal transducer and activator of transcription 5B	7.17 ± 0.30	7.96 ± 0.09*	7.59 ± 0.20
XLOC_004610	TCONS_00013114	NM_006819	NM_006819	STIP1	stress-induced-phosphoprotein 1	4.55 ± 0.26	5.29 ± 0.11*	4.83 ± 0.17
XLOC_016450	TCONS_00047477	CUFF.34331.1	NM_052902	STK11IP	serine/threonine kinase 11 interacting protein	4.17 ± 0.23	4.73 ± 0.10	4.15 ± 0.16#
XLOC_016441	TCONS_00047449	NM_001008910	NM_001008910	STK16	serine/threonine kinase 16	4.11 ± 0.19	4.63 ± 0.08*	4.43 ± 0.13
XLOC_024245	TCONS_00067933	CUFF.48385.1	NM_032454_7	STK19	serine/threonine kinase 19	2.57 ± 0.20	3.01 ± 0.07	2.49 ± 0.14#
XLOC_017287	TCONS_00050110	NM_001271978	NM_001271978	STK25	serine/threonine kinase 25 (STE20 homolog, yeast)	4.60 ± 0.28	5.08 ± 0.12	4.29 ± 0.16#
XLOC_027837	TCONS_00077372	CUFF.55013.2	NM_001256312	STK3	serine/threonine kinase 3 (STE20 homolog, yeast)	0.96 ± 0.20	1.54 ± 0.09*	1.12 ± 0.14
XLOC_018586	TCONS_00052972	CUFF.36424.1	NM_015894	STMN3	stathmin-like 3	3.98 ± 0.29	4.16 ± 0.15	3.26 ± 0.20#
XLOC_029070	TCONS_00080509	CUFF.57313.1	NR_073037	STOM	stomatin	5.78 ± 0.29	6.75 ± 0.14*	6.74 ± 0.25
XLOC_009987	TCONS_00027801	CUFF.18821.8	NM_001256677	STOML1	stomatin (EPB72)-like 1	2.23 ± 0.18	2.80 ± 0.10*	2.11 ± 0.14#
XLOC_012900	TCONS_00036629	CUFF.24781.16	NM_001003787	STRADA	STE20-related kinase adaptor alpha	4.63 ± 0.24	5.28 ± 0.09*	4.97 ± 0.18
XLOC_010412	TCONS_00028580	NM_005861	NM_005861	STUB1	STIP1 homology and U-box containing protein 1	3.83 ± 0.20	4.19 ± 0.10	3.58 ± 0.15#
XLOC_024576	TCONS_00068837	CUFF.49992.2	NM_003764	STX11	syntaxin 11	5.18 ± 0.35	6.08 ± 0.14*	4.96 ± 0.21#
XLOC_010644	TCONS_00029488	CUFF.20910.1	NM_001272096	STX4	syntaxin 4	5.59 ± 0.20	6.13 ± 0.08*	5.81 ± 0.15
XLOC_005320	TCONS_00015664	NM_001244666	NM_001244666	STX5	syntaxin 5	5.00 ± 0.18	5.53 ± 0.07*	5.41 ± 0.16
XLOC_013984	TCONS_00039515	NM_006949	NM_006949	STXBP2	syntaxin binding protein 2	7.92 ± 0.21	8.82 ± 0.10*	8.44 ± 0.22
XLOC_014832	TCONS_00042588	CUFF.27442.1	NM_001127396	STXBP2	syntaxin binding protein 2	4.54 ± 0.27	5.29 ± 0.11*	5.01 ± 0.23
XLOC_026441	TCONS_00074189	CUFF.52000.3	NM_016086	STYXL1	serine/threonine/tyrosine interacting-like 1	3.04 ± 0.22	3.86 ± 0.09*	3.15 ± 0.18#
XLOC_020583	TCONS_00058658	CUFF.38793.1	NM_182760	SUMF1	sulfatase modifying factor 1	2.69 ± 0.24	3.38 ± 0.11*	2.90 ± 0.18
XLOC_019388	TCONS_00055034	CUFF.38193.1	NM_001199580	SUN2	unc-84 homolog B (C. elegans)	4.76 ± 0.31	5.72 ± 0.10*	5.13 ± 0.21
XLOC_006271	TCONS_00018211	NM_001032387	NM_001032387	SUOX	sulfite oxidase	2.69 ± 0.20	3.30 ± 0.10*	2.77 ± 0.16#
XLOC_029156	TCONS_00080913	NM_006753	NM_006753	SURF6	surfeit 6	3.45 ± 0.20	3.64 ± 0.10	3.09 ± 0.16#
XLOC_010820	TCONS_00030167	NM_014940	NM_014940	SYCE1L	hypothetical protein LOC100130958	4.56 ± 0.31	5.31 ± 0.11*	4.56 ± 0.18#
XLOC_029343	TCONS_00081268	CUFF.56657.1	NM_003177	SYK	spleen tyrosine kinase	2.24 ± 0.21	2.33 ± 0.13	3.09 ± 0.19#
XLOC_019970	TCONS_00056797	NM_003178	NM_003178	SYN2	synapsin II	0.66 ± 0.13	1.24 ± 0.09*	0.95 ± 0.12
XLOC_025192	TCONS_00070985	CUFF.50101.3	NM_182961	SYNE1	spectrin repeat containing, nuclear envelope 1	4.32 ± 0.25	5.09 ± 0.11*	5.21 ± 0.23*
XLOC_012291	TCONS_00034600	CUFF.25384.7	NM_004710	SYNGR2	synaptogyrin 2	6.56 ± 0.29	7.39 ± 0.10*	6.49 ± 0.20#
XLOC_000129	TCONS_00000516	NR_073500	NR_073500	SZRD1		5.72 ± 0.23	6.34 ± 0.08*	5.74 ± 0.12#
XLOC_012836	TCONS_00036433	NM_001077505	NM_001077505	TAC4	tachykinin 4 (hemokinin)	0.39 ± 0.08	0.51 ± 0.05	0.24 ± 0.05#
XLOC_021633	TCONS_00061405	CUFF.42544.4	NM_152293	TADA2B	transcriptional adaptor 2 (ADA2 homolog, yeast)-beta	4.89 ± 0.26	5.38 ± 0.10	4.75 ± 0.16#
XLOC_020595	TCONS_00058686	CUFF.38855.1	NM_006354	TADA3	transcriptional adaptor 3 (NGG1 homolog, yeast)-like	5.84 ± 0.21	6.56 ± 0.08*	6.09 ± 0.17
XLOC_005081	TCONS_00014909	NM_006284	NM_006284	TAF10	TAF10 RNA polymerase II, TATA box binding protein (TBP)-associated factor, 30kDa	6.49 ± 0.21	6.97 ± 0.08	6.34 ± 0.14#
XLOC_001449	TCONS_00004900	NM_005644	NM_005644	TAF12	TAF12 RNA polymerase II, TATA box binding protein (TBP)-associated factor, 20kDa	3.25 ± 0.21	3.81 ± 0.10	3.23 ± 0.17#
XLOC_011316	TCONS_00031963	CUFF.22027.11	NM_001243156	TAF1C	TATA box binding protein (TBP)-associated factor, RNA polymerase I, C, 110kDa	4.41 ± 0.31	4.96 ± 0.15	4.03 ± 0.20#
XLOC_004258	TCONS_00012028	CUFF.7995.1	NM_006755	TALDO1	transaldolase 1	8.29 ± 0.21	8.87 ± 0.08*	8.54 ± 0.18
XLOC_010622	TCONS_00029377	NM_016151	NM_016151	TAOK2	TAO kinase 2	5.20 ± 0.26	5.83 ± 0.11	5.11 ± 0.16#
XLOC_024843	TCONS_00069848	NM_148919	NM_148919	TAP1	transporter 1, ATP-binding cassette, sub-family B (MDR/TAP)	8.04 ± 0.27	8.79 ± 0.12*	7.74 ± 0.17#
XLOC_024842	TCONS_00069843	NM_018833_4	NM_018833_4	TAP2	transporter 2, ATP-binding cassette, sub-family B (MDR/TAP)	5.63 ± 0.29	6.30 ± 0.15	5.08 ± 0.18#
XLOC_021677	TCONS_00061502	NR_027697	NR_027697	TAPT1-AS1		0.93 ± 0.15	1.23 ± 0.08	0.68 ± 0.09#
XLOC_030005	TCONS_00082880	NM_181312	NM_181312	TAZ	tafazzin	4.93 ± 0.28	5.61 ± 0.10*	5.23 ± 0.19
XLOC_019601	TCONS_00055784	CUFF.37824.8	NM_001204240	TBC1D10A	TBC1 domain family, member 10A	4.49 ± 0.27	4.80 ± 0.12	4.04 ± 0.17#
XLOC_011116	TCONS_00031329	CUFF.20816.1	NM_015527	TBC1D10B	TBC1 domain family, member 10B	6.06 ± 0.26	6.79 ± 0.11*	6.31 ± 0.19
XLOC_028988	TCONS_00080286	CUFF.56936.5	NM_001267571	TBC1D2	TBC1 domain family, member 2	4.81 ± 0.23	5.55 ± 0.12*	5.19 ± 0.23
XLOC_018293	TCONS_00052001	CUFF.34893.4	NM_144628	TBC1D20	TBC1 domain family, member 20	4.00 ± 0.17	4.53 ± 0.06*	4.16 ± 0.11#
XLOC_019458	TCONS_00055321	CUFF.38609.3	NM_014346	TBC1D22A	TBC1 domain family, member 22A	4.75 ± 0.22	5.08 ± 0.11	4.40 ± 0.16#
XLOC_010024	TCONS_00027941	CUFF.18986.3	NM_144572	TBC1D2B	TBC1 domain family, member 2B	4.32 ± 0.27	4.99 ± 0.10*	4.29 ± 0.16#
XLOC_016875	TCONS_00048915	NM_001102426	NM_001102426	TBC1D8	TBC1 domain family, member 8 (with GRAM domain)	3.18 ± 0.34	4.74 ± 0.13*	4.19 ± 0.24*
XLOC_014260	TCONS_00040556	NM_001281	NM_001281	TBCB	tubulin folding cofactor B	4.81 ± 0.19	5.42 ± 0.09*	5.14 ± 0.18
XLOC_015092	TCONS_00043558	CUFF.28846.1	NM_001281	TBCB	tubulin folding cofactor B	2.79 ± 0.18	3.34 ± 0.09*	2.81 ± 0.17#
XLOC_012111	TCONS_00033940	CUFF.24281.3	NM_014726	TBKBP1	TBK1 binding protein 1	5.82 ± 0.29	6.67 ± 0.13*	6.17 ± 0.22
XLOC_024649	TCONS_00069065	NM_003194	NM_003194	TBP	TATA box binding protein	1.65 ± 0.18	1.82 ± 0.08	1.29 ± 0.10#
XLOC_012007	TCONS_00033517	CUFF.23650.1	NM_001165937	TCAP	titin-cap (telethonin)	5.71 ± 0.24	6.21 ± 0.09	5.63 ± 0.16#
XLOC_018572	TCONS_00052930	NM_006602	NM_006602	TCFL5	transcription factor-like 5 (basic helix-loop-helix)	1.22 ± 0.19	1.60 ± 0.11	0.96 ± 0.11#
XLOC_004695	TCONS_00013597	CUFF.9800.1	NM_006019	TCIRG1	T-cell, immune regulator 1, ATPase, H+ transporting, lysosomal V0 subunit A3	9.21 ± 0.25	9.92 ± 0.12	9.21 ± 0.22#
XLOC_008859	TCONS_00025220	NM_021966	NM_021966	TCL1A	T-cell leukemia/lymphoma 1A	3.08 ± 0.41	3.25 ± 0.18	2.11 ± 0.28#
XLOC_025214	TCONS_00071075	NM_030752	NM_030752	TCP1	hypothetical gene supported by BC000665; t-complex 1	3.78 ± 0.23	4.43 ± 0.10*	3.95 ± 0.15
XLOC_028454	TCONS_00078727	NM_014290	NM_014290	TDRD7	tudor domain containing 7	2.53 ± 0.27	3.35 ± 0.10*	2.86 ± 0.16
XLOC_008528	TCONS_00024182	CUFF.17418.7	NM_153046	TDRD9	tudor domain containing 9	1.91 ± 0.30	3.05 ± 0.17*	3.26 ± 0.30*
XLOC_026499	TCONS_00074344	CUFF.52280.6	NM_015395	TECPR1	tectonin beta-propeller repeat containing 1	5.86 ± 0.24	6.51 ± 0.11	5.83 ± 0.20#
XLOC_010428	TCONS_00028626	CUFF.19604.3	NM_016111	TELO2	TEL2, telomere maintenance 2, homolog (S. cerevisiae)	3.95 ± 0.25	4.21 ± 0.13	3.37 ± 0.19#
XLOC_008571	TCONS_00024308	NM_007110	NM_007110	TEP1	telomerase-associated protein 1	4.16 ± 0.24	4.89 ± 0.09*	4.23 ± 0.16#
XLOC_025996	TCONS_00072865	NM_015641	NM_015641	TES	testis derived transcript (3 LIM domains)	3.89 ± 0.23	4.55 ± 0.10*	4.41 ± 0.18
XLOC_028315	TCONS_00078362	NM_006285	NM_006285	TESK1	testis-specific kinase 1	4.12 ± 0.28	4.54 ± 0.12	3.83 ± 0.18#
XLOC_015199	TCONS_00044004	CUFF.29362.1	NM_031451	TEX101	testis expressed 101	0.86 ± 0.27	2.12 ± 0.17*	2.23 ± 0.33*
XLOC_016764	TCONS_00048537	NM_144582	NM_144582	TEX261	testis expressed 261	3.90 ± 0.25	4.52 ± 0.09*	3.81 ± 0.14#
XLOC_020254	TCONS_00057744	NM_001007565	NM_001007565	TFG	TRK-fused gene	2.19 ± 0.23	2.84 ± 0.09*	2.40 ± 0.14
XLOC_019575	TCONS_00055688	CUFF.37673.1	NM_001008697	TFIP11	tuftelin interacting protein 11	4.53 ± 0.19	5.18 ± 0.08*	4.96 ± 0.17
XLOC_016759	TCONS_00048521	NM_003236	NM_003236	TGFA	transforming growth factor, alpha	2.40 ± 0.31	3.20 ± 0.12*	2.47 ± 0.22#
XLOC_015162	TCONS_00043814	CUFF.29147.3	NM_000660	TGFB1	transforming growth factor, beta 1	8.15 ± 0.26	9.02 ± 0.12*	8.30 ± 0.17#
XLOC_013992	TCONS_00039570	NM_001195259	NM_001195259	TGFBR3L		0.33 ± 0.09	0.59 ± 0.06	0.29 ± 0.07#
XLOC_008626	TCONS_00024529	NM_000359	NM_000359	TGM1	transglutaminase 1 (K polypeptide epidermal type I, protein-glutamine-gamma-glutamyltransferase)	1.04 ± 0.13	1.13 ± 0.08	0.76 ± 0.07#
XLOC_016804	TCONS_00048644	CUFF.32202.1	NM_001206844	TGOLN2	trans-golgi network protein 2	6.26 ± 0.24	6.93 ± 0.09*	6.62 ± 0.19
XLOC_017289	TCONS_00050126	NM_001164356	NM_001164356	THAP4	THAP domain containing 4	3.14 ± 0.22	3.53 ± 0.09	2.97 ± 0.16#
XLOC_015090	TCONS_00043556	NM_152658	NM_152658	THAP8	THAP domain containing 8	1.68 ± 0.16	1.90 ± 0.09	1.40 ± 0.12#
XLOC_019593	TCONS_00055730	CUFF.37790.1	NM_001002878	THOC5	THO complex 5	5.30 ± 0.23	6.04 ± 0.09*	5.73 ± 0.19
XLOC_014792	TCONS_00042448	CUFF.27119.2	NM_182919	TICAM1	toll-like receptor adaptor molecule 1	3.58 ± 0.26	4.38 ± 0.12*	3.68 ± 0.17#
XLOC_022340	TCONS_00063287	CUFF.43792.2	NM_052864	TIFA	TRAF-interacting protein with forkhead-associated domain	2.20 ± 0.29	3.31 ± 0.13*	2.15 ± 0.19#
XLOC_004639	TCONS_00013287	CUFF.9434.1	NM_145719	TIGD3	tigger transposable element derived 3	3.38 ± 0.32	2.54 ± 0.13*	2.06 ± 0.15*
XLOC_027491	TCONS_00076488	CUFF.55671.1	NM_032862	TIGD5	tigger transposable element derived 5	2.16 ± 0.23	2.61 ± 0.12	1.72 ± 0.13#
XLOC_020303	TCONS_00057853	NM_016589	NM_016589	TIMMDC1		2.61 ± 0.24	3.40 ± 0.10*	2.81 ± 0.15#
XLOC_013009	TCONS_00037112	CUFF.25485.2	NM_003255	TIMP2	TIMP metallopeptidase inhibitor 2	6.39 ± 0.26	7.21 ± 0.11*	6.92 ± 0.21
XLOC_008625	TCONS_00024523	CUFF.15604.1	NM_001099274	TINF2	TERF1 (TRF1)-interacting nuclear factor 2	5.20 ± 0.26	5.98 ± 0.09*	5.47 ± 0.18
XLOC_004946	TCONS_00014434	CUFF.10886.1	NM_001039661	TIRAP	toll-interleukin 1 receptor (TIR) domain containing adaptor protein	2.98 ± 0.19	3.57 ± 0.08*	3.29 ± 0.17
XLOC_024350	TCONS_00068327	NM_001146019	NM_001146019	TJAP1	tight junction associated protein 1 (peripheral)	3.08 ± 0.22	3.56 ± 0.10	2.94 ± 0.17#
XLOC_012292	TCONS_00034605	CUFF.25386.1	NM_003258	TK1	thymidine kinase 1, soluble	0.61 ± 0.17	1.47 ± 0.14*	1.04 ± 0.17
XLOC_011218	TCONS_00031582	CUFF.21385.2	NM_001271934	TK2	thymidine kinase 2, mitochondrial	3.72 ± 0.20	4.29 ± 0.09*	3.90 ± 0.16
XLOC_028828	TCONS_00079870	CUFF.56166.11	NM_006289	TLN1	talin 1	8.16 ± 0.27	9.08 ± 0.12*	8.80 ± 0.21
XLOC_002265	TCONS_00007617	CUFF.4797.3	NM_003268	TLR5	toll-like receptor 5	4.53 ± 0.30	5.81 ± 0.12*	5.55 ± 0.26*
XLOC_010118	TCONS_00028218	CUFF.19488.1	NM_078474	TM2D3	TM2 domain containing 3	3.18 ± 0.31	3.58 ± 0.12	2.61 ± 0.15#
XLOC_008622	TCONS_00024505	CUFF.15584.2	NM_006405	TM9SF1	transmembrane 9 superfamily member 1	4.24 ± 0.23	4.84 ± 0.09*	4.43 ± 0.16
XLOC_018073	TCONS_00051170	NM_014742	NM_014742	TM9SF4	transmembrane 9 superfamily protein member 4	4.49 ± 0.25	5.18 ± 0.10*	4.74 ± 0.20
XLOC_006188	TCONS_00017918	NM_003217	NM_003217	TMBIM6	transmembrane BAX inhibitor motif containing 6	7.92 ± 0.24	8.67 ± 0.09*	8.26 ± 0.18
XLOC_001367	TCONS_00004581	CUFF.633.1	NM_181719	TMCO4	transmembrane and coiled-coil domains 4	2.67 ± 0.22	2.80 ± 0.13	2.07 ± 0.18#
XLOC_023038	TCONS_00064867	CUFF.46521.4	NM_018502	TMCO6	transmembrane and coiled-coil domains 6	3.00 ± 0.20	3.62 ± 0.11*	3.15 ± 0.16
XLOC_008804	TCONS_00025016	CUFF.16888.1	NM_213601	TMED8	transmembrane emp24 protein transport domain containing 8	1.54 ± 0.18	2.05 ± 0.09	2.21 ± 0.14*
XLOC_012761	TCONS_00036210	NM_032376	NM_032376	TMEM101	transmembrane protein 101	3.62 ± 0.22	4.04 ± 0.10	3.46 ± 0.14#
XLOC_011788	TCONS_00032825	CUFF.22856.1	NM_178518	TMEM102	transmembrane protein 102	2.97 ± 0.20	3.45 ± 0.11	2.85 ± 0.17#
XLOC_012547	TCONS_00035562	CUFF.23128.3	NR_024547	TMEM11	transmembrane protein 11	3.71 ± 0.19	4.34 ± 0.08*	3.94 ± 0.16
XLOC_020807	TCONS_00059530	CUFF.40119.5	NM_002218	TMEM110-MUSTN1		4.79 ± 0.23	5.71 ± 0.11*	5.22 ± 0.21
XLOC_026440	TCONS_00074187	CUFF.51968.1	NM_031925	TMEM120A	transmembrane protein 120A	5.62 ± 0.26	6.35 ± 0.09*	6.11 ± 0.23
XLOC_022067	TCONS_00062500	CUFF.42400.4	NM_001127266	TMEM129	transmembrane protein 129	4.31 ± 0.28	4.52 ± 0.13	3.70 ± 0.17#
XLOC_016861	TCONS_00048878	CUFF.32429.6	NM_015348	TMEM131	transmembrane protein 131	2.88 ± 0.27	3.66 ± 0.09*	3.28 ± 0.18
XLOC_026063	TCONS_00073033	NM_018295	NM_018295	TMEM140	transmembrane protein 140	5.94 ± 0.28	6.39 ± 0.12	5.44 ± 0.21#
XLOC_016809	TCONS_00048675	NR_033179	NR_033179	TMEM150A	transmembrane protein 150A	2.40 ± 0.20	2.36 ± 0.11	1.79 ± 0.12#
XLOC_029855	TCONS_00082455	CUFF.59100.1	NM_032227	TMEM164	transmembrane protein 164	4.90 ± 0.27	5.16 ± 0.11	4.41 ± 0.19#
XLOC_021749	TCONS_00061689	CUFF.43190.1	NR_073070	TMEM165	transmembrane protein 165	3.24 ± 0.23	4.12 ± 0.11*	3.72 ± 0.21
XLOC_004597	TCONS_00013038	NM_006473	NM_006473	TMEM179B	transmembrane protein 179B	4.49 ± 0.23	5.02 ± 0.10	4.30 ± 0.15#
XLOC_003399	TCONS_00009744	CUFF.7298.1	NM_024789	TMEM180	transmembrane protein 180	3.77 ± 0.23	4.47 ± 0.09*	4.12 ± 0.21
XLOC_029996	TCONS_00082858	NM_003492	NM_003492	TMEM187	transmembrane protein 187	1.84 ± 0.16	2.25 ± 0.10	1.65 ± 0.13#
XLOC_011906	TCONS_00033266	CUFF.23190.1	NM_152464	TMEM199	transmembrane protein 199	2.75 ± 0.24	3.39 ± 0.09*	2.88 ± 0.16
XLOC_029216	TCONS_00081111	NM_001128228	NM_001128228	TMEM203	transmembrane protein 203	3.82 ± 0.22	4.14 ± 0.12	3.40 ± 0.13#
XLOC_005319	TCONS_00015653	NM_001080501	NM_001080501	TMEM223	transmembrane protein 223	1.86 ± 0.17	2.02 ± 0.09	1.52 ± 0.13#
XLOC_008753	TCONS_00024875	CUFF.16297.4	NM_182526	TMEM229B	chromosome 14 open reading frame 83	3.35 ± 0.25	3.77 ± 0.14	2.75 ± 0.19#
XLOC_018334	TCONS_00052170	NM_001009925	NM_001009925	TMEM230		3.15 ± 0.27	3.64 ± 0.11	2.87 ± 0.13#
XLOC_001470	TCONS_00004960	CUFF.1215.3	NM_019118	TMEM234		3.21 ± 0.22	3.76 ± 0.08*	3.37 ± 0.18
XLOC_028879	TCONS_00079986	NM_153237	NM_153237	TMEM252		0.74 ± 0.16	0.47 ± 0.06	0.30 ± 0.07*
XLOC_014727	TCONS_00042114	CUFF.26684.9	NM_001033026	TMEM259		7.19 ± 0.28	7.52 ± 0.13	6.73 ± 0.18#
XLOC_021721	TCONS_00061630	NM_018126	NM_018126	TMEM33	transmembrane protein 33	3.45 ± 0.26	4.16 ± 0.10*	3.75 ± 0.21
XLOC_001618	TCONS_00005571	CUFF.1933.1	NM_004872	TMEM59	transmembrane protein 59	5.30 ± 0.23	5.97 ± 0.10*	5.52 ± 0.14
XLOC_027338	TCONS_00076102	NR_033334	NR_033334	TMEM70	transmembrane protein 70	2.46 ± 0.27	2.99 ± 0.11	2.30 ± 0.17#
XLOC_028182	TCONS_00078102	CUFF.55433.1	NM_144649	TMEM71	transmembrane protein 71	1.49 ± 0.19	1.26 ± 0.09	1.83 ± 0.15#
XLOC_000801	TCONS_00002745	CUFF.3525.1	NM_032323	TMEM79	transmembrane protein 79	2.88 ± 0.19	3.39 ± 0.10	2.64 ± 0.16#
XLOC_010906	TCONS_00030562	CUFF.19505.1	NM_006428	TMEM8A	transmembrane protein 8A	7.66 ± 0.28	8.39 ± 0.13	7.60 ± 0.20#
XLOC_028322	TCONS_00078378	NM_016446	NM_016446	TMEM8B	transmembrane protein 8B	1.46 ± 0.16	1.36 ± 0.09	0.89 ± 0.11#
XLOC_026734	TCONS_00075050	NM_031434	NM_031434	TMUB1	transmembrane and ubiquitin-like domain containing 1	5.14 ± 0.24	5.76 ± 0.11	5.05 ± 0.17#
XLOC_008519	TCONS_00024114	CUFF.17358.1	NM_006291	TNFAIP2	tumor necrosis factor, alpha-induced protein 2	7.35 ± 0.28	7.64 ± 0.16	6.55 ± 0.23#
XLOC_009881	TCONS_00027425	NM_207381	NM_207381	TNFAIP8L3	tumor necrosis factor, alpha-induced protein 8-like 3	1.29 ± 0.17	1.90 ± 0.11	2.10 ± 0.20*
XLOC_027628	TCONS_00076827	NM_003840	NM_003840	TNFRSF10D	tumor necrosis factor receptor superfamily, member 10d, decoy with truncated death domain	2.00 ± 0.25	2.61 ± 0.12	1.96 ± 0.16#
XLOC_000035	TCONS_00000131	CUFF.147.1	NM_003820	TNFRSF14	tumor necrosis factor receptor superfamily, member 14 (herpesvirus entry mediator)	6.76 ± 0.26	7.22 ± 0.12	6.34 ± 0.17#
XLOC_006599	TCONS_00019233	CUFF.11162.5	NM_001065	TNFRSF1A	tumor necrosis factor receptor superfamily, member 1A	7.49 ± 0.26	8.17 ± 0.09*	7.58 ± 0.20#
XLOC_001231	TCONS_00004111	NM_003327	NM_003327	TNFRSF4	tumor necrosis factor receptor superfamily, member 4	2.72 ± 0.26	2.56 ± 0.14	1.79 ± 0.21#
XLOC_018275	TCONS_00051889	CUFF.36425.1	NR_037882	TNFRSF6B	tumor necrosis factor receptor superfamily, member 6b, decoy; regulator of telomere elongation helicase 1	3.80 ± 0.24	4.26 ± 0.12	3.57 ± 0.20#
XLOC_011793	TCONS_00032841	NR_037146	NR_037146	TNFSF12-TNFSF13	TNFSF12-TNFSF13 readthrough transcript; tumor necrosis factor (ligand) superfamily, member 12; tumor necrosis factor (ligand) superfamily, member 13	6.30 ± 0.26	6.96 ± 0.12	6.13 ± 0.18#
XLOC_007687	TCONS_00021960	CUFF.15083.5	NM_006573	TNFSF13B	tumor necrosis factor (ligand) superfamily, member 13b	5.32 ± 0.29	6.13 ± 0.12*	5.70 ± 0.20
XLOC_022074	TCONS_00062538	CUFF.42439.5	NM_024309	TNIP2	TNFAIP3 interacting protein 2	4.91 ± 0.26	5.62 ± 0.08*	5.04 ± 0.18#
XLOC_021189	TCONS_00060622	CUFF.42098.12	NM_005781	TNK2	tyrosine kinase, non-receptor, 2	7.15 ± 0.25	7.47 ± 0.15	6.71 ± 0.16#
XLOC_026628	TCONS_00074762	CUFF.53006.5	NR_034053	TNPO3	transportin 3	4.08 ± 0.25	4.77 ± 0.10*	4.67 ± 0.21
XLOC_019352	TCONS_00054882	NM_001135729	NM_001135729	TOM1	hypothetical LOC100128526; target of myb1 (chicken)	6.10 ± 0.26	6.86 ± 0.12*	6.51 ± 0.21
XLOC_019540	TCONS_00055585	CUFF.37498.3	NM_003935	TOP3B	topoisomerase (DNA) III beta	3.38 ± 0.23	3.89 ± 0.10	3.26 ± 0.16#
XLOC_028695	TCONS_00079526	NM_017723	NM_017723	TOR4A		5.97 ± 0.29	6.93 ± 0.13*	5.94 ± 0.22#
XLOC_008121	TCONS_00022872	NM_014828	NM_014828	TOX4	TOX high mobility group box family member 4	5.26 ± 0.21	5.77 ± 0.07*	5.52 ± 0.15
XLOC_005196	TCONS_00015252	CUFF.8755.6	NM_001258320	TP53I11	tumor protein p53 inducible protein 11	6.51 ± 0.31	7.44 ± 0.12*	7.17 ± 0.25
XLOC_011927	TCONS_00033306	CUFF.23252.3	NM_138349	TP53I13	tumor protein p53 inducible protein 13	4.40 ± 0.28	4.58 ± 0.14	3.59 ± 0.20#
XLOC_016605	TCONS_00048026	CUFF.30661.1	NM_147184	TP53I3	tumor protein p53 inducible protein 3	3.36 ± 0.21	4.38 ± 0.11*	3.99 ± 0.24
XLOC_018511	TCONS_00052694	NM_022829	NM_022829	TP53RK	TP53 regulating kinase	2.08 ± 0.18	2.19 ± 0.09	1.69 ± 0.11#
XLOC_026462	TCONS_00074241	CUFF.52173.1	NR_015381	TP53TG1	TP53 target 1 (non-protein coding)	1.53 ± 0.18	1.92 ± 0.09	1.42 ± 0.09#
XLOC_013862	TCONS_00038955	NM_033513	NM_033513	TPGS1		3.59 ± 0.22	4.05 ± 0.12	3.38 ± 0.19#
XLOC_001928	TCONS_00006492	CUFF.3211.1	NM_152263	TPM3	tropomyosin 3	7.36 ± 0.27	8.04 ± 0.09*	7.58 ± 0.19
XLOC_014110	TCONS_00040002	NM_001145160	NM_001145160	TPM4	tropomyosin 4	5.70 ± 0.26	6.31 ± 0.09*	6.03 ± 0.17
XLOC_011235	TCONS_00031647	NM_016140	NM_016140	TPPP3	tubulin polymerization-promoting protein family member 3	2.32 ± 0.29	2.24 ± 0.16	1.38 ± 0.22#
XLOC_019576	TCONS_00055691	CUFF.37677.1	NM_001008566	TPST2	tyrosylprotein sulfotransferase 2	5.94 ± 0.24	6.88 ± 0.11*	6.23 ± 0.19#
XLOC_006467	TCONS_00018788	NM_006700	NM_006700	TRAFD1	TRAF-type zinc finger domain containing 1	5.43 ± 0.27	6.32 ± 0.10*	5.61 ± 0.17#
XLOC_012458	TCONS_00035300	NR_030684	NR_030684	TRAPPC1	trafficking protein particle complex 1	6.73 ± 0.22	7.48 ± 0.09*	7.13 ± 0.21
XLOC_015779	TCONS_00045305	CUFF.30427.2	NM_016030	TRAPPC12		4.52 ± 0.25	5.15 ± 0.12	4.45 ± 0.18#
XLOC_013986	TCONS_00039530	NM_174918	NM_174918	TRAPPC5	trafficking protein particle complex 5	8.07 ± 0.23	9.28 ± 0.11*	8.92 ± 0.26
XLOC_002294	TCONS_00007719	NM_145214	NM_145214	TRIM11	tripartite motif-containing 11	4.61 ± 0.23	5.14 ± 0.10	4.39 ± 0.17#
XLOC_028986	TCONS_00080274	CUFF.56917.1	NM_033220	TRIM14	tripartite motif-containing 14	4.36 ± 0.22	4.97 ± 0.11	4.28 ± 0.18#
XLOC_005036	TCONS_00014795	NM_003141	NM_003141	TRIM21	tripartite motif-containing 21	5.17 ± 0.25	6.12 ± 0.11*	5.30 ± 0.17#
XLOC_004320	TCONS_00012250	NM_001199573	NM_001199573	TRIM22	tripartite motif-containing 22	5.64 ± 0.33	6.47 ± 0.12*	5.64 ± 0.23#
XLOC_012859	TCONS_00036494	CUFF.24484.3	NM_005082	TRIM25	tripartite motif-containing 25	7.37 ± 0.26	8.32 ± 0.08*	7.88 ± 0.21
XLOC_024767	TCONS_00069432	CUFF.48175.1	NM_006510_3	TRIM27	tripartite motif-containing 27	5.62 ± 0.27	6.25 ± 0.09	5.60 ± 0.20#
XLOC_005077	TCONS_00014893	CUFF.8296.8	NM_006458	TRIM3	tripartite motif-containing 3	2.09 ± 0.18	2.32 ± 0.09	1.77 ± 0.15#
XLOC_022755	TCONS_00064005	NM_007118	NM_007118	TRIO	triple functional domain (PTPRF interacting)	2.15 ± 0.23	2.80 ± 0.11*	2.59 ± 0.17
XLOC_025951	TCONS_00072642	CUFF.52503.1	NM_020246	TRIP6	thyroid hormone receptor interactor 6	8.33 ± 0.29	9.19 ± 0.11*	8.42 ± 0.22#
XLOC_005348	TCONS_00015718	NM_016404	NM_016404	TRMT112	tRNA methyltransferase 11-2 homolog (S. cerevisiae); similar to CG12975	5.18 ± 0.21	5.62 ± 0.09	5.10 ± 0.15#
XLOC_021640	TCONS_00061429	NM_152544	NM_152544	TRMT44		1.33 ± 0.14	1.50 ± 0.08	1.00 ± 0.11#
XLOC_008523	TCONS_00024156	CUFF.17385.2	NM_152307	TRMT61A	tRNA methyltransferase 61 homolog A (S. cerevisiae)	2.86 ± 0.20	3.02 ± 0.13	2.28 ± 0.17#
XLOC_000237	TCONS_00000936	CUFF.1111.4	NR_003109	TRNAU1AP	tRNA selenocysteine 1 associated protein 1	2.74 ± 0.22	3.29 ± 0.08*	3.07 ± 0.15
XLOC_018869	TCONS_00053542	CUFF.37044.1	NM_003307	TRPM2	transient receptor potential cation channel, subfamily M, member 2	4.65 ± 0.27	6.15 ± 0.14*	5.54 ± 0.27
XLOC_011849	TCONS_00033026	CUFF.23020.1	NM_016113	TRPV2	transient receptor potential cation channel, subfamily V, member 2	4.72 ± 0.25	5.42 ± 0.08*	4.91 ± 0.18
XLOC_026529	TCONS_00074455	CUFF.52483.4	NM_030935	TSC22D4	TSC22 domain family, member 4	7.05 ± 0.25	7.72 ± 0.11*	6.98 ± 0.17#
XLOC_014625	TCONS_00041707	NM_024075	NM_024075	TSEN34	tRNA splicing endonuclease 34 homolog (S. cerevisiae)	5.56 ± 0.28	6.21 ± 0.10	5.52 ± 0.18#
XLOC_015054	TCONS_00043446	NM_020856	NM_020856	TSHZ3	teashirt zinc finger homeobox 3	2.59 ± 0.28	3.40 ± 0.12*	2.92 ± 0.23
XLOC_006305	TCONS_00018348	NM_005981	NM_005981	TSPAN31	tetraspanin 31	2.16 ± 0.23	2.69 ± 0.09	2.08 ± 0.13#
XLOC_022297	TCONS_00063133	CUFF.43623.8	NM_005723	TSPAN5	tetraspanin 5	5.56 ± 0.21	4.83 ± 0.11*	4.90 ± 0.22
XLOC_019434	TCONS_00055191	NR_046308	NR_046308	TSPO	translocator protein (18kDa)	7.36 ± 0.27	8.72 ± 0.12*	8.02 ± 0.26
XLOC_010924	TCONS_00030630	NM_001001410	NM_001001410	TSR3		4.14 ± 0.22	4.74 ± 0.10	4.04 ± 0.18#
XLOC_004285	TCONS_00012150	CUFF.8107.1	NM_005706	TSSC4	tumor suppressing subtransferable candidate 4	5.03 ± 0.19	5.36 ± 0.09	4.81 ± 0.17#
XLOC_001624	TCONS_00005589	NM_001114108	NM_001114108	TTC22	tetratricopeptide repeat domain 22	1.41 ± 0.17	1.73 ± 0.11	1.14 ± 0.14#
XLOC_008824	TCONS_00025086	NM_001010854	NM_001010854	TTC7B	tetratricopeptide repeat domain 7B	1.31 ± 0.21	1.89 ± 0.10*	1.36 ± 0.12#
XLOC_004595	TCONS_00013028	CUFF.9230.1	NM_173810	TTC9C	tetratricopeptide repeat domain 9C	3.39 ± 0.20	4.19 ± 0.09*	3.58 ± 0.15#
XLOC_018459	TCONS_00052563	NM_014657	NM_014657	TTI1		2.39 ± 0.20	3.01 ± 0.09*	2.79 ± 0.13
XLOC_029072	TCONS_00080517	NM_001139442	NM_001139442	TTLL11	tubulin tyrosine ligase-like family, member 11	0.64 ± 0.09	0.81 ± 0.06	0.43 ± 0.07#
XLOC_019954	TCONS_00056691	CUFF.38857.1	NM_001198793	TTLL3	tubulin tyrosine ligase-like family, member 3; actin related protein 2/3 complex, subunit 4, 20kDa	7.91 ± 0.23	8.56 ± 0.08*	8.19 ± 0.19
XLOC_016318	TCONS_00047022	NR_038272	NR_038272	TTN-AS1		1.20 ± 0.17	1.77 ± 0.08*	1.66 ± 0.17
XLOC_025622	TCONS_00071619	NM_025250	NM_025250	TTYH3	tweety homolog 3 (Drosophila)	4.93 ± 0.30	5.54 ± 0.17	4.57 ± 0.20#
XLOC_006800	TCONS_00019854	CUFF.12143.1	NM_006082	TUBA1A	tubulin, alpha 1a	7.54 ± 0.30	8.28 ± 0.10*	7.57 ± 0.18#
XLOC_006180	TCONS_00017902	NM_032704	NM_032704	TUBA1C	tubulin, alpha 1c	2.55 ± 0.25	3.30 ± 0.10*	2.82 ± 0.13
XLOC_020775	TCONS_00059415	CUFF.39975.2	NM_007275	TUSC2	tumor suppressor candidate 2	4.09 ± 0.20	4.65 ± 0.09*	4.08 ± 0.17#
XLOC_029018	TCONS_00080347	NM_003329	NM_003329	TXN	thioredoxin	4.16 ± 0.28	4.91 ± 0.12*	4.80 ± 0.17
XLOC_029019	TCONS_00080348	CUFF.57029.1	NM_003329	TXN	thioredoxin	0.37 ± 0.08	0.62 ± 0.05	0.37 ± 0.04#
XLOC_019027	TCONS_00054011	CUFF.36958.4	NM_001025204	U2AF1	U2 small nuclear RNA auxiliary factor 1	5.50 ± 0.23	6.12 ± 0.08*	5.75 ± 0.16
XLOC_015081	TCONS_00043506	CUFF.28818.11	NM_001040425	U2AF1L4	U2 small nuclear RNA auxiliary factor 1-like 4	5.54 ± 0.24	6.40 ± 0.10*	5.49 ± 0.18#
XLOC_029645	TCONS_00081838	CUFF.58510.1	NM_003334	UBA1	ubiquitin-like modifier activating enzyme 1	7.14 ± 0.26	7.91 ± 0.10*	7.59 ± 0.19
XLOC_028303	TCONS_00078321	CUFF.56093.1	NM_001171203	UBAP1	ubiquitin associated protein 1	5.74 ± 0.23	6.35 ± 0.08*	6.12 ± 0.14
XLOC_003192	TCONS_00009121	CUFF.6445.3	NM_003338	UBE2D1	ubiquitin-conjugating enzyme E2D 1 (UBC4/5 homolog, yeast)	3.17 ± 0.33	3.90 ± 0.14	3.03 ± 0.23#
XLOC_022317	TCONS_00063200	CUFF.43704.3	NM_181892	UBE2D3	ubiquitin-conjugating enzyme E2D 3 (UBC4/5 homolog, yeast); ubiquitin-conjugating enzyme E2D 3 pseudogene	6.72 ± 0.26	7.27 ± 0.10	6.65 ± 0.15#
XLOC_016513	TCONS_00047760	CUFF.34677.1	NR_037904	UBE2F-SCLY		4.60 ± 0.18	5.19 ± 0.06*	5.00 ± 0.10
XLOC_025039	TCONS_00070499	CUFF.49461.2	NM_016021	UBE2J1	ubiquitin-conjugating enzyme E2, J1 (UBC6 homolog, yeast)	4.51 ± 0.31	5.34 ± 0.13*	4.89 ± 0.21
XLOC_001234	TCONS_00004125	CUFF.37.3	NM_194315	UBE2J2	ubiquitin-conjugating enzyme E2, J2 (UBC6 homolog, yeast)	4.82 ± 0.22	5.44 ± 0.08*	4.82 ± 0.16#
XLOC_019247	TCONS_00054492	NM_001256355	NM_001256355	UBE2L3	ubiquitin-conjugating enzyme E2L 3	5.13 ± 0.25	5.80 ± 0.09*	5.34 ± 0.17
XLOC_005260	TCONS_00015467	CUFF.9029.1	-	UBE2L6	ubiquitin-conjugating enzyme E2L 6	6.88 ± 0.23	7.52 ± 0.15	6.50 ± 0.21#
XLOC_015494	TCONS_00045002	NM_003969	NM_003969	UBE2M	ubiquitin-conjugating enzyme E2M (UBC12 homolog, yeast); ubiquitin-conjugating enzyme E2M pseudogene 1	5.75 ± 0.15	6.21 ± 0.08*	5.99 ± 0.12
XLOC_028301	TCONS_00078315	CUFF.56079.1	NM_017811	UBE2R2	ubiquitin-conjugating enzyme E2R 2	6.60 ± 0.22	7.20 ± 0.09*	6.76 ± 0.18
XLOC_015448	TCONS_00044901	NM_014501	NM_014501	UBE2S	ubiquitin-conjugating enzyme E2S	4.05 ± 0.19	4.42 ± 0.10	3.84 ± 0.14#
XLOC_006446	TCONS_00018722	NM_001270451	NM_001270451	UBE3B	ubiquitin protein ligase E3B	3.27 ± 0.21	3.87 ± 0.08*	3.47 ± 0.12
XLOC_010579	TCONS_00029136	NM_019116	NM_019116	UBFD1	ubiquitin family domain containing 1	2.21 ± 0.16	2.51 ± 0.09	2.04 ± 0.12#
[truncated: 457 more rows]
