# Supplementary material for: An integrated transcriptome and expressed variant analysis of sepsis survival and death
Source: Genome Med. 2014 Nov 26;6(11):111. doi: 10.1186/s13073-014-0111-5 (PMC4274761; doi:10.1186/s13073-014-0111-5)
Supplement: Additional file 3: — Gene list enrichment analysis and candidate gene prioritization based on functional annotations for clinical categories. Top 50 pathways for each comparison are presented. Comparisons include SIRS vs. Sepsis (including survivors and non-survivors), SIRS vs. Sepsis Survivors, and Sepsis Survivors vs. Sepsis Non-survivors. [file 13073_2014_111_MOESM3_ESM.xlsx]

## Sheet: Additional File 3
Additional File 3 - Gene list enrichment analysis and candidate gene prioritization based on functional annotations. Top fifty pathways for each comparison are presented. Comparisons include SIRS vs. Sepsis (including survivors and nonsurvivors), SIRS vs. Sepsis Survivors, and Sepsis Survivors vs. Sepsis Nonsurvivors. False Discovery Rate (FDR); Benjamini and Hochberg (B&H)
Clincal Comparison	GO Domain	ID	Name	p-value	q-value FDR B&H	# of Genes	Total Genes in Pathway
SIRS vs. Sepsis (Survivor + Nonsurvivor)	GO: Biological Process	GO:0009611	response to wounding	1.458e-15	4.966e-12	58	1220
	GO: Biological Process	GO:0006952	defense response	3.627e-12	6.178e-09	58	1465
	GO: Biological Process	GO:0006954	inflammatory response	1.868e-10	2.121e-07	32	582
	GO: Biological Process	GO:0031347	regulation of defense response	5.651e-10	4.814e-07	30	540
	GO: Biological Process	GO:0006955	immune response	2.179e-09	1.485e-06	50	1365
	GO: Biological Process	GO:0042060	wound healing	4.027e-09	2.286e-06	32	659
	GO: Biological Process	GO:0006897	endocytosis	9.015e-09	3.996e-06	27	503
	GO: Biological Process	GO:0050727	regulation of inflammatory response	9.383e-09	3.996e-06	19	255
	GO: Biological Process	GO:0045087	innate immune response	1.138e-08	4.308e-06	36	842
	GO: Biological Process	GO:0042742	defense response to bacterium	1.772e-08	6.036e-06	16	185
	GO: Biological Process	GO:0080134	regulation of response to stress	5.067e-08	1.514e-05	37	934
	GO: Biological Process	GO:0098542	defense response to other organism	5.332e-08	1.514e-05	22	377
	GO: Biological Process	GO:0007596	blood coagulation	6.139e-08	1.609e-05	26	516
	GO: Biological Process	GO:0050817	coagulation	6.886e-08	1.676e-05	26	519
	GO: Biological Process	GO:0007599	hemostasis	7.43e-08	1.683e-05	26	521
	GO: Biological Process	GO:0002684	positive regulation of immune system process	7.905e-08	1.683e-05	31	709
	GO: Biological Process	GO:0051707	response to other organism	1.107e-07	2.067e-05	30	681
	GO: Biological Process	GO:0043207	response to external biotic stimulus	1.107e-07	2.067e-05	30	681
	GO: Biological Process	GO:0050878	regulation of body fluid levels	1.153e-07	2.067e-05	29	644
	GO: Biological Process	GO:0042981	regulation of apoptotic process	1.375e-07	2.342e-05	45	1322
	GO: Biological Process	GO:0001775	cell activation	1.445e-07	2.344e-05	35	890
	GO: Biological Process	GO:0002252	immune effector process	1.598e-07	2.474e-05	28	616
	GO: Biological Process	GO:0043067	regulation of programmed cell death	1.897e-07	2.81e-05	45	1337
	GO: Biological Process	GO:0010941	regulation of cell death	2.446e-07	3.472e-05	46	1395
	GO: Biological Process	GO:0009607	response to biotic stimulus	2.964e-07	4.039e-05	30	713
	GO: Biological Process	GO:0031349	positive regulation of defense response	3.665e-07	4.802e-05	18	290
	GO: Biological Process	GO:0050776	regulation of immune response	6.711e-07	8.469e-05	31	782
	GO: Biological Process	GO:0016192	vesicle-mediated transport	1.184e-06	0.0001441	38	1106
	GO: Cellular Component	GO:0030659	cytoplasmic vesicle membrane	1.395e-06	0.0003106	21	428
	GO: Biological Process	GO:0002253	activation of immune response	1.528e-06	0.0001737	21	423
	GO: Biological Process	GO:0002682	regulation of immune system process	1.529e-06	0.0001737	39	1163
	GO: Biological Process	GO:0009617	response to bacterium	1.647e-06	0.0001757	21	425
	GO: Biological Process	GO:0044724	single-organism carbohydrate catabolic process	1.65e-06	0.0001757	12	144
	GO: Cellular Component	GO:0044433	cytoplasmic vesicle part	1.661e-06	0.0003106	23	507
	GO: Cellular Component	GO:0012506	vesicle membrane	2.582e-06	0.0003218	21	445
	GO: Biological Process	GO:0007229	integrin-mediated signaling pathway	2.598e-06	0.0002682	10	101
	GO: Biological Process	GO:0050778	positive regulation of immune response	2.716e-06	0.0002722	23	513
	GO: Biological Process	GO:0016052	carbohydrate catabolic process	2.916e-06	0.0002805	12	152
	GO: Biological Process	GO:0002366	leukocyte activation involved in immune response	3.046e-06	0.0002805	13	180
	GO: Biological Process	GO:0002263	cell activation involved in immune response	3.046e-06	0.0002805	13	180
	GO: Cellular Component	GO:0031988	membrane-bounded vesicle	4.019e-06	0.0003758	36	1092
	GO: Biological Process	GO:0032101	regulation of response to external stimulus	7.235e-06	0.0006487	24	584
	GO: Cellular Component	GO:0031982	vesicle	7.317e-06	0.0005473	38	1216
	GO: Biological Process	GO:0002757	immune response-activating signal transduction	1.189e-05	0.001038	18	371
	GO: Biological Process	GO:0043367	CD4-positive, alpha-beta T cell differentiation	1.442e-05	0.001228	7	54
	GO: Biological Process	GO:0019320	hexose catabolic process	1.806e-05	0.001501	9	100
	GO: Biological Process	GO:0045088	regulation of innate immune response	1.883e-05	0.001527	15	278
	GO: Biological Process	GO:0002697	regulation of immune effector process	2.047e-05	0.001622	15	280
	GO: Molecular Function	GO:0050786	RAGE receptor binding	2.068e-05	0.014	4	12
	GO: Biological Process	GO:0042093	T-helper cell differentiation	2.199e-05	0.001665	6	39
Clincal Comparison	GO Domain	ID	Name	p-value	q-value FDR B&H	# of Genes	Total Genes in Pathway
SIRS vs. Sepsis Survivors	GO: Biological Process	GO:0006955	immune response	2.308e-24	1.407e-20	186	1365
	GO: Biological Process	GO:0006952	defense response	6.01e-22	1.831e-18	189	1465
	GO: Biological Process	GO:0045087	innate immune response	2.387e-20	4.849e-17	127	842
	GO: Biological Process	GO:0009611	response to wounding	2.999e-19	4.568e-16	160	1220
	GO: Biological Process	GO:0002684	positive regulation of immune system process	2.877e-17	3.506e-14	107	709
	GO: Biological Process	GO:0050776	regulation of immune response	9.128e-17	9.182e-14	113	782
	GO: Biological Process	GO:0002682	regulation of immune system process	1.184e-16	9.182e-14	148	1163
	GO: Biological Process	GO:0001775	cell activation	1.205e-16	9.182e-14	123	890
	GO: Cellular Component	GO:0031982	vesicle	9.339e-16	6.696e-13	148	1216
	GO: Cellular Component	GO:0031988	membrane-bounded vesicle	5.906e-15	2.117e-12	135	1092
	GO: Biological Process	GO:0002253	activation of immune response	1.29e-14	8.738e-12	72	423
	GO: Biological Process	GO:0002252	immune effector process	2.924e-14	1.782e-11	91	616
	GO: Biological Process	GO:0050778	positive regulation of immune response	6.044e-14	3.348e-11	80	513
	GO: Biological Process	GO:0045321	leukocyte activation	1.078e-13	5.475e-11	95	671
	GO: Biological Process	GO:0016192	vesicle-mediated transport	1.784e-13	8.364e-11	134	1106
	GO: Biological Process	GO:0006954	inflammatory response	4.107e-13	1.788e-10	85	582
	GO: Biological Process	GO:0031347	regulation of defense response	9.758e-13	3.964e-10	80	540
	GO: Cellular Component	GO:0016023	cytoplasmic membrane-bounded vesicle	1.142e-12	2.384e-10	122	1017
	GO: Cellular Component	GO:0031410	cytoplasmic vesicle	1.33e-12	2.384e-10	130	1113
	GO: Biological Process	GO:0080134	regulation of response to stress	1.747e-12	6.656e-10	116	934
	GO: Biological Process	GO:0002757	immune response-activating signal transduction	6.551e-12	2.348e-09	61	371
	GO: Biological Process	GO:0045088	regulation of innate immune response	1.965e-11	6.653e-09	50	278
	GO: Biological Process	GO:0046907	intracellular transport	3.856e-11	1.237e-08	156	1458
	GO: Biological Process	GO:0001816	cytokine production	6.385e-11	1.946e-08	77	554
	GO: Biological Process	GO:0006897	endocytosis	7.028e-11	2.039e-08	72	503
	GO: Biological Process	GO:0034097	response to cytokine	8.904e-11	2.466e-08	82	611
	GO: Biological Process	GO:0031349	positive regulation of defense response	9.501e-11	2.517e-08	50	290
	GO: Biological Process	GO:0051707	response to other organism	1.314e-10	3.202e-08	88	681
	GO: Biological Process	GO:0043207	response to external biotic stimulus	1.314e-10	3.202e-08	88	681
	GO: Biological Process	GO:1902582	single-organism intracellular transport	1.487e-10	3.486e-08	135	1227
	GO: Biological Process	GO:0046649	lymphocyte activation	1.646e-10	3.716e-08	77	565
	GO: Biological Process	GO:0002274	myeloid leukocyte activation	2.092e-10	4.554e-08	33	149
	GO: Biological Process	GO:0042981	regulation of apoptotic process	2.529e-10	5.314e-08	142	1322
	GO: Biological Process	GO:0006909	phagocytosis	4.146e-10	8.422e-08	38	194
	GO: Biological Process	GO:0002443	leukocyte mediated immunity	5.331e-10	1.048e-07	47	276
	GO: Biological Process	GO:0043067	regulation of programmed cell death	5.501e-10	1.048e-07	142	1337
	GO: Biological Process	GO:0045576	mast cell activation	6.562e-10	1.212e-07	18	50
	GO: Biological Process	GO:0048002	antigen processing and presentation of peptide antigen	8.345e-10	1.496e-07	37	190
	GO: Biological Process	GO:0019221	cytokine-mediated signaling pathway	9.883e-10	1.721e-07	58	388
	GO: Biological Process	GO:0009607	response to biotic stimulus	1.365e-09	2.299e-07	88	713
	GO: Biological Process	GO:0007596	blood coagulation	1.396e-09	2.299e-07	70	516
	GO: Biological Process	GO:0019882	antigen processing and presentation	1.458e-09	2.338e-07	40	220
	GO: Biological Process	GO:0042060	wound healing	1.566e-09	2.447e-07	83	659
	GO: Cellular Component	GO:0005773	vacuole	1.634e-09	1.78e-07	69	518
	GO: Cellular Component	GO:0005764	lysosome	1.738e-09	1.78e-07	64	465
	GO: Cellular Component	GO:0000323	lytic vacuole	1.738e-09	1.78e-07	64	465
	GO: Biological Process	GO:0050817	coagulation	1.792e-09	2.731e-07	70	519
	GO: Biological Process	GO:0007599	hemostasis	2.114e-09	3.142e-07	70	521
	GO: Biological Process	GO:0002764	immune response-regulating signaling pathway	2.396e-09	3.435e-07	66	480
	GO: Biological Process	GO:0002366	leukocyte activation involved in immune response	2.48e-09	3.435e-07	35	180
Clincal Comparison	GO Domain	ID	Name	p-value	q-value FDR B&H	# of Genes	Total Genes in Pathway
Sepsis Survivors vs. Sepsis Nonsurvivors	GO: Biological Process	GO:0034341	response to interferon-gamma	1.015e-10	2.965e-07	28	123
	GO: Biological Process	GO:0006952	defense response	1.098e-10	2.965e-07	139	1465
	GO: Biological Process	GO:0006955	immune response	7.352e-10	1.324e-06	129	1365
	GO: Biological Process	GO:0071346	cellular response to interferon-gamma	5.736e-09	7.748e-06	23	102
	GO: Biological Process	GO:0045087	innate immune response	1.009e-08	1.091e-05	87	842
	GO: Biological Process	GO:0060333	interferon-gamma-mediated signaling pathway	1.587e-08	1.429e-05	19	75
	GO: Biological Process	GO:0034097	response to cytokine	2.603e-08	2.009e-05	68	611
	GO: Biological Process	GO:0001817	regulation of cytokine production	3.858e-08	2.605e-05	58	492
	GO: Biological Process	GO:0001816	cytokine production	8.907e-08	5.347e-05	62	554
	GO: Biological Process	GO:0071357	cellular response to type I interferon	1.435e-07	7.198e-05	18	77
	GO: Biological Process	GO:0098542	defense response to other organism	1.466e-07	7.198e-05	47	377
	GO: Biological Process	GO:0034340	response to type I interferon	1.77e-07	7.971e-05	18	78
	GO: Biological Process	GO:0042590	antigen processing and presentation of exogenous peptide antigen via MHC class I	2.664e-07	0.0001107	18	80
	GO: Biological Process	GO:0019221	cytokine-mediated signaling pathway	3.442e-07	0.0001328	47	388
	GO: Biological Process	GO:0019882	antigen processing and presentation	4.954e-07	0.0001721	32	220
	GO: Biological Process	GO:0002479	antigen processing and presentation of exogenous peptide antigen via MHC class I, TAP-dependent	5.096e-07	0.0001721	17	75
	GO: Biological Process	GO:0060337	type I interferon signaling pathway	6.23e-07	0.000198	17	76
	GO: Cellular Component	GO:0005768	endosome	1.312e-06	0.0007636	65	655
	GO: Biological Process	GO:0032874	positive regulation of stress-activated MAPK cascade	1.457e-06	0.0004374	16	72
	GO: Biological Process	GO:0002252	immune effector process	1.662e-06	0.0004725	63	616
	GO: Biological Process	GO:0070304	positive regulation of stress-activated protein kinase signaling cascade	1.772e-06	0.0004725	16	73
	GO: Biological Process	GO:0046649	lymphocyte activation	1.837e-06	0.0004725	59	565
	GO: Biological Process	GO:0031347	regulation of defense response	1.963e-06	0.000482	57	540
	GO: Biological Process	GO:0002478	antigen processing and presentation of exogenous peptide antigen	2.479e-06	0.0005824	26	171
	GO: Biological Process	GO:0071345	cellular response to cytokine stimulus	3.329e-06	0.0007495	54	510
	GO: Biological Process	GO:0046330	positive regulation of JNK cascade	3.555e-06	0.0007684	14	60
	GO: Biological Process	GO:0019884	antigen processing and presentation of exogenous antigen	5.281e-06	0.001097	26	178
	GO: Biological Process	GO:0043207	response to external biotic stimulus	5.87e-06	0.001105	66	681
	GO: Biological Process	GO:0051707	response to other organism	5.87e-06	0.001105	66	681
	GO: Biological Process	GO:0048002	antigen processing and presentation of peptide antigen	5.932e-06	0.001105	27	190
	GO: Cellular Component	GO:0010008	endosome membrane	9.579e-06	0.002413	39	345
	GO: Biological Process	GO:0044403	symbiosis, encompassing mutualism through parasitism	1.014e-05	0.001768	70	748
	GO: Biological Process	GO:0044419	interspecies interaction between organisms	1.014e-05	0.001768	70	748
	GO: Biological Process	GO:0002474	antigen processing and presentation of peptide antigen via MHC class I	1.077e-05	0.001818	18	102
	GO: Cellular Component	GO:0045335	phagocytic vesicle	1.244e-05	0.002413	15	77
	GO: Biological Process	GO:0050776	regulation of immune response	1.319e-05	0.002084	72	782
	GO: Biological Process	GO:0002697	regulation of immune effector process	1.346e-05	0.002084	34	280
	GO: Biological Process	GO:0045321	leukocyte activation	1.35e-05	0.002084	64	671
	GO: Biological Process	GO:0001906	cell killing	1.421e-05	0.002133	18	104
	GO: Cellular Component	GO:0044440	endosomal part	1.741e-05	0.002534	39	354
	GO: Biological Process	GO:0002577	regulation of antigen processing and presentation	1.93e-05	0.002818	6	12
	GO: Biological Process	GO:0060759	regulation of response to cytokine stimulus	2.369e-05	0.003355	17	98
	GO: Biological Process	GO:0002521	leukocyte differentiation	2.421e-05	0.003355	46	440
	GO: Biological Process	GO:0009607	response to biotic stimulus	2.564e-05	0.003407	66	713
	GO: Biological Process	GO:0032675	regulation of interleukin-6 production	2.585e-05	0.003407	16	89
	GO: Biological Process	GO:0045088	regulation of innate immune response	2.856e-05	0.003674	33	278
	GO: Biological Process	GO:0002699	positive regulation of immune effector process	2.931e-05	0.003683	20	130
	GO: Biological Process	GO:0051607	defense response to virus	3.148e-05	0.003866	27	208
	GO: Biological Process	GO:0032635	interleukin-6 production	3.439e-05	0.00413	16	91
	GO: Biological Process	GO:0001909	leukocyte mediated cytotoxicity	3.714e-05	0.004362	15	82
