# Supplementary material for: An integrated transcriptome and expressed variant analysis of sepsis survival and death
Source: Genome Med. 2014 Nov 26;6(11):111. doi: 10.1186/s13073-014-0111-5 (PMC4274761; doi:10.1186/s13073-014-0111-5)
Supplement: Additional file 4: — Gene list enrichment analysis and candidate gene prioritization based on functional annotations for VPS9D1 variants. Top 50 pathways are presented for genes differentially expressed between subjects with sepsis who had a VPS9D1 variant (n = 36) and those without (n = 64). Subjects with inadequate sequencing coverage across the variant were removed from this analysis. [file 13073_2014_111_MOESM4_ESM.xlsx]

## Sheet: Additional File 4
Additional File 4 - Gene list enrichment analysis and candidate gene prioritization based on functional annotations. Top fifty pathways are presented for genes differentially expressed between subjects with sepsis who had a VPS9D1 variant (n=36) and those without (n=64). Subjects with inadequate sequencing coverage across the variant were removed from this analysis.
Clincal Comparison	ID	Name	p-value	# of Genes	Total Genes in Pathway
VPS9D1 Variant Present vs. Absent	GO:0000139	Golgi membrane	1.69e-12	146	580
	GO:0005768	endosome	1.97e-12	160	655
	GO:0005794	Golgi apparatus	2.75e-12	273	1289
	GO:0019899	enzyme binding	4.88e-12	283	1337
	GO:0005654	nucleoplasm	1.22e-11	292	1417
	GO:0044440	endosomal part	3.07e-11	98	354
	GO:0010008	endosome membrane	3.57e-11	96	345
	GO:0032446	protein modification by small protein conjugation	1.41e-10	157	658
	GO:1902531	regulation of intracellular signal transduction	3.29e-10	290	1413
	GO:0070647	protein modification by small protein conjugation or removal	4.16e-10	169	732
	GO:0044451	nucleoplasm part	8.99e-10	154	673
	GO:0046128	purine ribonucleoside metabolic process	1.53e-09	208	961
	GO:0042278	purine nucleoside metabolic process	2.01e-09	208	964
	GO:0046907	intracellular transport	2.62e-09	293	1458
	GO:0044431	Golgi apparatus part	2.76e-09	157	700
	GO:0016567	protein ubiquitination	3.34e-09	143	610
	GO:0009119	ribonucleoside metabolic process	3.45e-09	211	987
	GO:0016192	vesicle-mediated transport	5.17e-09	231	1106
	GO:0009116	nucleoside metabolic process	8.22e-09	218	1037
	GO:1901292	nucleoside phosphate catabolic process	9.42e-09	200	936
	GO:0015031	protein transport	1.08e-08	281	1407
	GO:0072523	purine-containing compound catabolic process	1.16e-08	195	910
	GO:1901657	glycosyl compound metabolic process	1.2e-08	220	1053
	GO:1902582	single-organism intracellular transport	1.23e-08	250	1227
	GO:0019900	kinase binding	1.3e-08	120	504
	GO:0016301	kinase activity	1.34e-08	177	819
	GO:0016772	transferase activity, transferring phosphorus-containing groups	1.62e-08	202	964
	GO:0006152	purine nucleoside catabolic process	1.62e-08	183	846
	GO:0046130	purine ribonucleoside catabolic process	1.62e-08	183	846
	GO:0009154	purine ribonucleotide catabolic process	1.64e-08	186	863
	GO:0009261	ribonucleotide catabolic process	1.79e-08	186	864
	GO:0009166	nucleotide catabolic process	1.9e-08	197	927
	GO:0009894	regulation of catabolic process	2.01e-08	171	781
	GO:0006195	purine nucleotide catabolic process	2.02e-08	193	905
	GO:0030099	myeloid cell differentiation	2.3e-08	85	322
	GO:0042454	ribonucleoside catabolic process	2.63e-08	184	857
	GO:0046434	organophosphate catabolic process	2.64e-08	207	988
	GO:0009611	response to wounding	2.71e-08	247	1220
	GO:0034138	toll-like receptor 3 signaling pathway	2.84e-08	33	84
	GO:0009143	nucleoside triphosphate catabolic process	2.86e-08	181	841
	GO:0051338	regulation of transferase activity	3.04e-08	167	763
	GO:0006954	inflammatory response	3.34e-08	134	582
	GO:0051247	positive regulation of protein metabolic process	3.72e-08	216	1044
	GO:0034134	toll-like receptor 2 signaling pathway	3.78e-08	31	77
	GO:0031329	regulation of cellular catabolic process	4.16e-08	156	705
	GO:0009203	ribonucleoside triphosphate catabolic process	4.2e-08	179	834
	GO:0016605	PML body	4.27e-08	33	87
	GO:1901658	glycosyl compound catabolic process	4.72e-08	186	875
	GO:0009164	nucleoside catabolic process	5.01e-08	185	870
	GO:0007264	small GTPase mediated signal transduction	5.06e-08	156	707
